# Supplementary material for: Reduced neural feedback signaling despite robust neuron and gamma auditory responses during human sleep
Source: Nat Neurosci. 2022 Jul 11;25(7):935–43. doi: 10.1038/s41593-022-01107-4 (PMC9276533; doi:10.1038/s41593-022-01107-4)
Supplement: Supplementary file 3 — Supplementary Tables 1–4 and the datasets used for the different analyses with the output of the statistical tests performed. [file 41593_2022_1107_MOESM3_ESM.xlsx]

## Sheet: Supplementary Table 1
Supplementary Table 1. Data acquisition details
Patient	472	479	505	489	D009	D011	D013	D014	D017	D018	D023	D025	D026
						2 sessions
Session	Nap	Nap	Nap	Nap	Nap	Night	Night	Night	Night	Nap	Night	Night	Night
Gender	F	M	M	F	F	F	M	M	M	M	F	M	M
Age	43	35	35	47	24	25	35	28	39	29	34	17	27
Location	UCLA	UCLA	UCLA	UCLA	TASMC	TASMC	TASMC	TASMC	TASMC	TASMC	TASMC	TASMC	TASMC
Seizure Onset Zone	right OF and left anterior temporal	Mostly temporal	left anterior fusiform gyrus and second connected to left oblique insula	Left mesial temporal lobe (LEC), with one seizure in the lateral RAH	Right temporal/ frontal lobes	Right superior frontal gyrus	Right temporal tip	Left mesial	zone unclear	Right frontal	Right	Right	Right orbito-
								frontal		lobe	posterior	anterior	frontal
											mesial	superior
											temporal	temporal
												gyrus
Stimuli	Words, music, sentence 40 Hz CT	Words, music, sentence 40 Hz CT	Words, music, sentence 40 Hz CT	Words, music, sentence 40 Hz CT	Words, 40Hz CT	Words, music, sentence 40 Hz CT	Words, music, sentence 40 Hz CT	Words, music, sentence 40 Hz CT	Words, music, sentence 40 Hz CT	Words, music, sentence 40 Hz CT	Words, music, sentence 40 Hz CT	Words, music, sentence 40 Hz CT	Words, music, sentence 40 Hz CT
Language	English	English	English	English	Hebrew	Hebrew	Hebrew	Hebrew	Hebrew	Hebrew	Hebrew	Hebrew	Hebrew
Total N. of units	74	150	102		62	45	0	0	55	60	83	58	24
N. of responsive units	7	25	14	5	1	2	0	0	1	0	0	0	0
N. of responsive high-gamma (LFP / iEEG)	6 (0)	24 (14)	16 (0)	14 (0)	4 (5)	10 (7)	0 (1)	0 (0)	0 (0)	0 (0)	0 (10)	0 (0)	0 (0)
N. of responsive ABD (LFP / iEEG)	4 (0)	16 (10)	12 (0)	2 (0)	7 (7)	12 (11)	0 (7)	0 (0)	0 (7)	0 (0)	0 (0)	0 (0)	0 (0)
N. of responsive ITPC to 40 Hz CT	1 (2)	57 (25)	3 (10)	24 (11)	11 (1)	39 (13)	40 (5)	1 (1)	1 (2)	27 (0)	47 (10)	26 (2)	4 (2)
( LFP / iEEG)
Data acquisition details for the 13 patients included in this study. Patients d009 and d011 refer to the same individual who was re-admitted with new electrode locations due to inconclusive clinical results from the first hospital admission.
Abbreviations: UCLA= University of California Los Angeles, TASMC=Tel Aviv Sourasky Medical Center, 40 Hz CT= 40 Hz click-train

## Sheet: Supplementary Table 2
Supplementary Table 2. Analysis of LFP microwire responses during NREM sleep versus wakefulness in A1 and non-A1 regions
1) Spiking response
Parameter	Coefficient (gain %)	SE	95% CI	t	df	p
Outside A1	-40.09	9.35	(-60.52, -19.65)	-4.29	11.67	0.001
A1	-15.25	12.20	(-53.33, 22.84)	-1.25	3.11	0.297
Direct comparison
Parameter	Coefficient	SE	95% CI	t(13.85)	p
difference	-24.84	14.15	(-59.06, 9.39)	-1.76	0.127
2) Mutual Information
Parameter	Coefficient (gain %)	SE	95% CI	t	df	p
Outside A1	-31.0	0.08	(-51, -11)	-3.74	5.97	0.010
A1	-7.0	0.08	(-28, 15)	-0.86	4.05	0.438
Direct comparison
Parameter	Coefficient	SE	95% CI	t(13.85)	p
difference	-24	0.13	(-57, 9)	-1.79	0.126
3) High gamma
Parameter	Coefficient (gain %)	SE	95% CI	t	df	p
Outside A1	-14.80	9.42	(-40.81, 11.21)	-1.57	4.05	0.190
A1	-0.24	6.61	(-15.89, 15.41)	-0.04	6.93	0.972
Direct comparison
Parameter	Coefficient	SE	95% CI	t(13.85)	p
difference	-14.56	8.24	(-32.25, 3.13)	-1.77	0.099
4) Sound envelope correlation with high gamma
Parameter	Coefficient (correlation)	SE	95% CI	t(733.56)	p
Outside A1	-0.02	0.02	(-0.06, 0.02)	-1.15	0.437
A1	0.02	0.02	(-0.01, 0.06)	1.21	0.403
Direct comparison
Parameter	Coefficient	SE	95% CI	t(733.56)	p
difference	-0.04	0.03	(-0.10, 7.95e-03)	-1.66	0.097
5) Low gamma
Parameter	Coefficient (gain %)	SE	95% CI	t	df	p
Outside A1	17.23	21.43	(-49.31, 83.78)	0.80	3.14	0.478
A1	8.03	18.47	(-86.63, 102.69)	0.44	1.70	0.712
Direct comparison
Parameter	Coefficient (gain %)	SE	95% CI	t(3.32)	p
difference	9.20	34.59	(-95.05, 113.45)	0.27	0.806
6) ITPC
Parameter	Coefficient (gain %)	SE	95% CI	t	df	p
Outside A1	-14.0	0.12	(-40, 12)	-1.19	9.22	0.263
A1	-24.0	0.13	(-59, 10)	-1.89	4.51	0.124
Direct comparison
Parameter	Coefficient	SE	95% CI	t(58.09)	p
difference	10	0.10	(-10, 31)	1.02	0.313
7) ABD
Parameter	Coefficient (gain %)	SE	95% CI	t	df	p
Outside A1	-48.94	14.66	(-96.96, -0.91)	-3.34	2.85	0.048
A1	-35.48	21.70	(-93.98, 23.02)	-1.63	4.33	0.172
Direct comparison
Parameter	Coefficient	SE	95% CI	t(3.86)	p
difference	-13.45	14.73	(-54.95, 28.04)	-0.91	0.414
Full statistical results comparing A1 and non-A1 responses in LFP data (as well as direct comparisons) via the nested (hierarchical) mixed linear model analysis.
Note that since iEEG macroelectrodes were all located outside A1 proper, this analysis is restricted to LFP data.
Non-significant trends in direct comparisons (e.g. for spiking response, mutual information) likely reflect the limited number of cases where LFP data were recorded in and outside A1 in the same individuals

## Sheet: Supplementary Table 3
Supplementary Table 3. Stimulus type affects the attenuation of LFP ABD responses during NREM sleep
Main effect for stimulus type: F(5,23.514) = 5.313, p=0.002
Parameter	Gain	SE	95% CI	t	df	p
tones	-50.61	10.11	(-71.26, -29.96)	-5.01	29.97	< .001
words	-34.06	7.07	(-48.28, -19.84)	-4.82	48.65	< .001
music	-25.70	11.72	(-50.31, -1.08)	-2.19	18.04	0.042
sentence	-42.13	10.63	(-64.02, -20.24)	-3.96	25.10	< .001
click	-81.48	10.80	(-103.50, -59.45)	-7.54	31.28	< .001
Direct comparison of the gain between each type of stimuli
Parameter	Difference in gain	SE	95% CI	t	df	p
tones - words	-16.55	8.37	(-33.19, 0.08)	-1.98	87.75	0.364
tones - music	-24.92	12.09	(-49.87, 0.04)	-2.06	24.14	0.340
tones - sentence	-8.49	10.70	(-29.84, 12.86)	-0.79	67.71	0.968
tones - click	30.86	14.69	(1.00, 60.72)	2.10	33.53	0.311
words - music	-8.36	9.91	(-30.80, 14.07)	-0.84	8.94	0.951
words - sentence	8.07	6.66	(-5.41, 21.54)	1.21	38.54	0.829
words - click	47.42	13.56	(20.08, 74.75)	3.50	43.78	0.013
music - sentence	16.43	11.80	(-9.53, 42.39)	1.39	11.04	0.731
music - click	55.78	12.88	(26.49, 85.07)	4.33	8.72	0.018
sentence - click	39.35	16.08	(6.76, 71.94)	2.45	36.94	0.167
Note that music segments showed less attenuation (-25.7%, p=0.042) and 40Hz click-trains (“click”) the strongest attenuation.

## Sheet: Supplementary Table 4
Supplementary Table 4. Comparison of response gains between the three states: wake vs. NREM, wake vs. REM, NREM vs. REM
High-gamma – wake vs NREM vs REM
LFP
Gain (NREM vs Wake) = -25%, 95% CI [-36.3, -13.8], t(30.822)=4.537, SE=0.055, p<0.001
Gain (REM vs Wake) = -16.1%, 95% CI [-27.9, -4.4], t(31.177)=2.793, SE=0.058, p=0.009
Gain (REM vs NREM) = 5.8%, 95% CI [ -6, 17.6], t(32.697)=-1.002, SE=0.058, p=0.323
iEEG
Gain (NREM vs Wake) = 7.8%, 95% CI [0.01, 15.5], t(20.330)=-2.120, SE=0.037, p=0.046
Gain (REM vs Wake) = 10.3%, 95% CI [1.4, 19.01], t(17.783)=-2.445, SE=0.042, p=0.025
Gain (REM vs NREM) = 2.1%, 95% CI [8.4, 12.7], t(22.371)=-0.421, SE=0.051, p=0.678
· ABD- wake vs NREM vs REM
LFP
Gain (NREM vs Wake) = -55.6%, 95% CI [-67.3, -43.9], t(28.104)=9.752, SE=0.057, p<0.001
Gain (REM vs Wake) = -43.9%, 95% CI [-57.3,-30.6], t(26.024)=6.760, SE=0.065, p<0.001
Gain (REM vs NREM) = 13.5%, 95% CI [2.0, 25.0], t(30.412)=-2.403, SE=0.056, p=0.023
iEEG
Gain (NREM vs Wake) = -78.0%, 95% CI [-83.3, -72.8], t(33.124)=30.011, SE=0.026, p<0.001
Gain (REM vs Wake) = -62.4%, 95% CI [-74.0, -50.8], t(24.347)=11.072, SE=0.056, p<0.001
Gain (REM vs NREM) = 11.9%, 95% CI [-1.8, 25.7], t(23.974)=-1.794, SE=0.067, p=0.085
· Sound correlation wake vs NREM vs REM
LFP
Gain (NREM vs Wake) = -5.2%, 95% CI [-9.4; -1.0 0], t(18.223)=2.624, SE=0.020, p=0.017
Gain (REM vs Wake) = -17.6%, 95% CI [-22.0 -13.0], t(20.959)=7.921, SE=0.022, p<0.001
Gain (REM vs NREM) = -13.5% , 95% CI [-19.6 -7.4], t(23.680)=4.573, SE=0.029, p<0.001
iEEG
Gain (NREM vs Wake) = 5.7%, 95% CI [1.1, 10.2], t(30.559)=-2.543, SE=0.022, p=0.016
Gain (REM vs Wake) = -5.1%, 95% CI [-10.6, 0.4], t(26.163)=1.889, SE=0.027, p=0.070
Gain (REM vs NREM) = -11.2%, 95% CI [-15.1, -7.4], t(15.697)=6.251, SE=0.018, p<0.001
· Spikes wake vs NREM vs REM
Gain (NREM vs Wake) = -29.8, 95% CI [-38.3, -21.4], t(166.000)=6.979, SE=0.043, p<0.001
Gain (REM vs Wake) = -14.4%, 95% CI [-23.3, -55.0], t(166.000)=3.208, SE=0.045, p=0.002
Gain (REM vs NREM) = 12.7%, 95% CI [3.3, 22.0], t(166.000)=-2.666, SE=0.048, p=0.008
· Mutual Information wake vs NREM vs REM
Gain (NREM vs Wake) = -19.5%, 95% CI [-32.5, -6.6], t(19.573)=3.147, SE=0.062, p=0.005
Gain (REM vs Wake) = -12.1%, 95% CI [-25.1, 0.8], t(20.305)=1.947, SE=0.062, p=0.065
Gain (REM vs NREM) = 8.9%, 95% CI [3.3, 14.5], t(166.000)=-3.117, SE=0.028, p=0.002
· ITPC wake vs NREM vs REM
LFP
Gain (NREM vs Wake) =-29.8%, 95% CI [-38.3, -21.4], t(166.000)=6.979, SE=0.043, p<0.001
Gain (REM vs Wake ) = -14.4%, 95% CI [-23.3, -55.0], t(166.000)=3.208, SE=0.045, p=0.002
Gain (REM vs NREM) = 12.7%, 95% CI [3.3, 22.0], t(166.000)=-2.666, SE=0.048, p=0.008
iEEG
Gain (NREM vs Wake) = -21.5%, 95% CI [-48.0, -5.0], t(8.190)=1.861, SE=0.115, p=0.099
Gain (REM vs Wake ) = -5.3%, 95% CI [-27.3, 16.7], t(5.606)=0.601, SE=0.088, p=0.571
Gain (REM vs NREM) = 19.2%, 95% CI [-5.2, 43.6], t(4.879)=-2.038, SE=0.094, p=0.099
Note that tests here includes only sessions with simultaneous data for both NREM and REM sleep.
Therefore, average gain here might differ slightly from the one reported in Figure 5 (as we now compared those neurons and time-intervals with significant responses relative to baseline in all three conditions together).

## Sheet: 1) Spikes wake NREM
Results + Figure 2c
Two-level linear mixed model (clusters and patients)
Mean Gain = -27.722, 95% CI [-43.381, -12.064], t(4.992)=-3.470, SE=7.989, p=0.018
yuvalnir	A1 (yes/no)	clusters	Stimulus Type (0=DRC, 1=words, 2=music, 3=sentence, 4=click-train	signal type (Gamma/Spiking/ABD/40-Hz Locking)	StateA (Wake/REM/N2/N3...)	StateB	signal units (spikes/s, dB, ITPC, etc)	Values StateA	Value StateB	Gain
'472'	no	1	0	spiking	WAKE	NREM	Hz	-0.445289	3.1429	114.168
'472'	no	2	0	spiking	WAKE	NREM	Hz	5.43786	-0.101704	-101.87
'472'	no	2	2	spiking	WAKE	NREM	Hz	5.82696	-0.0246991	-100.424
'472'	no	3	3	spiking	WAKE	NREM	Hz	1.50349	4.62565	67.4967
'472'	no	4	0	spiking	WAKE	NREM	Hz	6.60893	4.43175	-32.943
'472'	no	4	1	spiking	WAKE	NREM	Hz	5.82193	2.49621	-57.124
'472'	no	4	1	spiking	WAKE	NREM	Hz	9.0591	-0.219355	-102.421
'472'	no	4	0	spiking	WAKE	NREM	Hz	6.17581	-1.9399	-131.411
'472'	no	4	3	spiking	WAKE	NREM	Hz	3.36263	5.93413	43.3341
'472'	no	4	1	spiking	WAKE	NREM	Hz	3.59034	3.91558	8.30642
'472'	no	4	1	spiking	WAKE	NREM	Hz	1.04364	4.43879	76.4882
'472'	no	4	2	spiking	WAKE	NREM	Hz	8.9417	6.38417	-28.6023
'472'	no	4	2	spiking	WAKE	NREM	Hz	9.18519	7.46008	-18.7814
'472'	no	5	0	spiking	WAKE	NREM	Hz	11.248	6.50166	-42.1971
'472'	no	5	1	spiking	WAKE	NREM	Hz	10.5194	4.25294	-59.5707
'472'	no	5	1	spiking	WAKE	NREM	Hz	7.04106	2.84041	-59.6594
'472'	no	5	3	spiking	WAKE	NREM	Hz	23.2718	17.4356	-25.0785
'472'	no	5	1	spiking	WAKE	NREM	Hz	11.7347	11.6699	-0.551863
'472'	no	5	1	spiking	WAKE	NREM	Hz	7.7865	7.32764	-5.89302
'472'	no	5	2	spiking	WAKE	NREM	Hz	19.0571	11.1051	-41.7272
'472'	no	5	2	spiking	WAKE	NREM	Hz	14.2038	7.22304	-49.147
'472'	no	6	0	spiking	WAKE	NREM	Hz	2.18673	5.90558	62.9719
'472'	no	6	3	spiking	WAKE	NREM	Hz	6.2425	1.37179	-78.025
'472'	no	6	1	spiking	WAKE	NREM	Hz	2.28032	2.12101	-6.98663
'472'	no	6	2	spiking	WAKE	NREM	Hz	5.71708	5.2765	-7.70629
'472'	no	7	1	spiking	WAKE	NREM	Hz	6.43688	0.29179	-95.4669
'472'	no	7	3	spiking	WAKE	NREM	Hz	7.72677	2.54667	-67.041
'472'	no	7	1	spiking	WAKE	NREM	Hz	6.02137	2.43621	-59.5406
'472'	no	7	2	spiking	WAKE	NREM	Hz	7.47033	1.25719	-83.1709
'479'	yes	8	1	spiking	WAKE	NREM	Hz	6.45203	3.24008	-49.782
'479'	yes	8	2	spiking	WAKE	NREM	Hz	6.79156	1.67299	-75.3667
'479'	yes	9	1	spiking	WAKE	NREM	Hz	14.4248	8.41058	-41.6934
'479'	yes	9	1	spiking	WAKE	NREM	Hz	9.69812	3.16234	-67.3922
'479'	yes	9	3	spiking	WAKE	NREM	Hz	10.9654	6.81949	-37.8092
'479'	yes	9	1	spiking	WAKE	NREM	Hz	13.7295	4.11498	-70.0281
'479'	yes	9	1	spiking	WAKE	NREM	Hz	7.86586	-0.943713	-111.998
'479'	yes	9	1	spiking	WAKE	NREM	Hz	9.16245	2.9685	-67.6014
'479'	yes	9	2	spiking	WAKE	NREM	Hz	12.2635	2.56576	-79.0781
'479'	yes	10	1	spiking	WAKE	NREM	Hz	5.94568	1.10208	-81.4642
'479'	yes	11	1	spiking	WAKE	NREM	Hz	4.68721	0.72794	-84.4696
'479'	yes	12	0	spiking	WAKE	NREM	Hz	3.9203	7.78566	49.6471
'479'	yes	12	3	spiking	WAKE	NREM	Hz	5.17681	10.5429	50.8975
'479'	yes	12	1	spiking	WAKE	NREM	Hz	11.227	11.4775	2.18242
'479'	yes	12	2	spiking	WAKE	NREM	Hz	10.7022	3.74566	-65.0011
'479'	yes	12	2	spiking	WAKE	NREM	Hz	14.1969	6.50924	-54.1504
'479'	yes	13	1	spiking	WAKE	NREM	Hz	6.10448	2.15858	-64.6395
'479'	yes	13	3	spiking	WAKE	NREM	Hz	6.34784	0.529735	-91.6549
'479'	yes	13	1	spiking	WAKE	NREM	Hz	1.01553	4.4442	77.1492
'479'	yes	13	2	spiking	WAKE	NREM	Hz	12.2177	7.52346	-38.4218
'479'	yes	13	2	spiking	WAKE	NREM	Hz	2.79015	7.91075	64.7296
'479'	yes	14	1	spiking	WAKE	NREM	Hz	6.43068	-0.0229885	-100.357
'479'	yes	14	3	spiking	WAKE	NREM	Hz	4.85596	0.360136	-92.5836
'479'	yes	14	1	spiking	WAKE	NREM	Hz	5.66146	0.122682	-97.833
'479'	no	15	1	spiking	WAKE	NREM	Hz	2.89821	1.43062	-50.6379
'479'	no	15	1	spiking	WAKE	NREM	Hz	4.10057	1.49322	-63.5851
'479'	no	15	3	spiking	WAKE	NREM	Hz	5.24892	1.57416	-70.0098
'479'	no	15	1	spiking	WAKE	NREM	Hz	5.45358	1.74459	-68.0101
'479'	no	15	2	spiking	WAKE	NREM	Hz	5.16495	2.27656	-55.9229
'479'	no	15	2	spiking	WAKE	NREM	Hz	5.33741	1.40512	-73.6741
'479'	no	16	1	spiking	WAKE	NREM	Hz	4.39424	-0.0110418	-100.251
'479'	no	16	2	spiking	WAKE	NREM	Hz	6.11904	0.387997	-93.6592
'479'	yes	17	4	spiking	WAKE	NREM	Hz	3.71744	1.24104	-66.6158
'479'	yes	17	0	spiking	WAKE	NREM	Hz	3.63265	0.620195	-82.9272
'479'	yes	17	1	spiking	WAKE	NREM	Hz	4.16811	3.40305	-18.3551
'479'	yes	17	1	spiking	WAKE	NREM	Hz	3.6394	1.33018	-63.4505
'479'	yes	17	1	spiking	WAKE	NREM	Hz	2.46728	4.67853	47.2637
'479'	yes	17	3	spiking	WAKE	NREM	Hz	6.18778	3.10665	-49.7937
'479'	yes	17	1	spiking	WAKE	NREM	Hz	3.43226	0.0373138	-98.9129
'479'	yes	18	0	spiking	WAKE	NREM	Hz	2.53691	4.7269	46.3304
'479'	yes	18	1	spiking	WAKE	NREM	Hz	2.67754	5.82547	54.0374
'479'	yes	18	1	spiking	WAKE	NREM	Hz	3.24391	4.98448	34.9198
'479'	yes	18	1	spiking	WAKE	NREM	Hz	2.03157	5.26862	61.4402
'479'	yes	18	2	spiking	WAKE	NREM	Hz	5.7388	10.1589	43.5099
'479'	yes	18	2	spiking	WAKE	NREM	Hz	3.51392	10.2701	65.7851
'479'	yes	19	4	spiking	WAKE	NREM	Hz	2.93805	0.742417	-74.731
'479'	yes	19	0	spiking	WAKE	NREM	Hz	4.41874	1.18806	-73.1131
'479'	yes	19	1	spiking	WAKE	NREM	Hz	6.70704	1.96032	-70.7722
'479'	yes	19	1	spiking	WAKE	NREM	Hz	5.15463	3.03904	-41.0424
'479'	yes	19	3	spiking	WAKE	NREM	Hz	2.16888	4.84021	55.1903
'479'	yes	19	1	spiking	WAKE	NREM	Hz	3.74583	3.23071	-13.7519
'479'	yes	19	1	spiking	WAKE	NREM	Hz	4.17331	2.13658	-48.8037
'479'	yes	19	1	spiking	WAKE	NREM	Hz	8.02869	4.48764	-44.1049
'479'	yes	20	1	spiking	WAKE	NREM	Hz	5.82165	2.04553	-64.8634
'479'	yes	20	1	spiking	WAKE	NREM	Hz	5.54493	3.08675	-44.332
'479'	yes	20	3	spiking	WAKE	NREM	Hz	5.5387	2.47842	-55.2527
'479'	yes	20	1	spiking	WAKE	NREM	Hz	4.75272	0.623531	-86.8805
'479'	yes	20	2	spiking	WAKE	NREM	Hz	5.63928	1.25344	-77.7731
'479'	yes	21	4	spiking	WAKE	NREM	Hz	5.67543	1.15001	-79.737
'479'	yes	21	1	spiking	WAKE	NREM	Hz	6.63158	3.43015	-48.2755
'479'	yes	21	1	spiking	WAKE	NREM	Hz	7.36773	1.25088	-83.0222
'479'	yes	21	1	spiking	WAKE	NREM	Hz	5.19522	1.68638	-67.5399
'479'	yes	21	3	spiking	WAKE	NREM	Hz	6.00807	2.88315	-52.0121
'479'	yes	21	1	spiking	WAKE	NREM	Hz	5.86806	0.0291014	-99.5041
'479'	yes	21	1	spiking	WAKE	NREM	Hz	8.62671	2.3249	-73.05
'479'	yes	21	1	spiking	WAKE	NREM	Hz	6.55366	2.34525	-64.2146
'479'	yes	21	2	spiking	WAKE	NREM	Hz	4.52282	1.22191	-72.9834
'479'	yes	22	4	spiking	WAKE	NREM	Hz	8.35058	4.20044	-49.6988
'479'	yes	22	1	spiking	WAKE	NREM	Hz	4.86826	1.02357	-78.9746
'479'	yes	22	1	spiking	WAKE	NREM	Hz	4.89304	1.75868	-64.0574
'479'	yes	22	1	spiking	WAKE	NREM	Hz	7.07318	0.410757	-94.1928
'479'	yes	22	1	spiking	WAKE	NREM	Hz	3.19519	0.8802	-72.4523
'479'	yes	22	1	spiking	WAKE	NREM	Hz	7.98605	4.38607	-45.0784
'479'	yes	23	4	spiking	WAKE	NREM	Hz	24.2737	13.664	-43.7088
'479'	yes	23	0	spiking	WAKE	NREM	Hz	13.6874	9.47568	-30.7709
'479'	yes	23	1	spiking	WAKE	NREM	Hz	34.1099	22.153	-35.054
'479'	yes	23	1	spiking	WAKE	NREM	Hz	25.4851	20.1681	-20.8632
'479'	yes	23	1	spiking	WAKE	NREM	Hz	37.3852	26.6483	-28.7196
'479'	yes	23	1	spiking	WAKE	NREM	Hz	14.6003	11.894	-18.5355
'479'	yes	23	3	spiking	WAKE	NREM	Hz	21.6517	22.908	5.48415
'479'	yes	23	1	spiking	WAKE	NREM	Hz	31.2896	24.1779	-22.7286
'479'	yes	23	1	spiking	WAKE	NREM	Hz	30.0568	23.1555	-22.9609
'479'	yes	23	1	spiking	WAKE	NREM	Hz	41.9638	27.8943	-33.5277
'479'	yes	23	2	spiking	WAKE	NREM	Hz	13.298	12.3822	-6.88684
'479'	yes	23	2	spiking	WAKE	NREM	Hz	13.681	12.0854	-11.6631
'479'	yes	24	1	spiking	WAKE	NREM	Hz	8.41589	2.31684	-72.4706
'479'	yes	24	1	spiking	WAKE	NREM	Hz	5.75486	5.08879	-11.574
'479'	yes	24	1	spiking	WAKE	NREM	Hz	6.03528	1.85233	-69.3083
'479'	yes	24	3	spiking	WAKE	NREM	Hz	5.94534	3.97217	-33.1884
'479'	yes	24	1	spiking	WAKE	NREM	Hz	10.4359	5.79022	-44.5165
'479'	yes	24	1	spiking	WAKE	NREM	Hz	7.3926	1.23681	-83.2697
'479'	yes	25	4	spiking	WAKE	NREM	Hz	8.07857	2.62296	-67.5319
'479'	yes	25	1	spiking	WAKE	NREM	Hz	22.1851	17.9377	-19.1453
'479'	yes	25	1	spiking	WAKE	NREM	Hz	20.4742	17.5373	-14.3443
'479'	yes	25	1	spiking	WAKE	NREM	Hz	11.1781	5.76724	-48.406
'479'	yes	25	3	spiking	WAKE	NREM	Hz	11.9421	6.34754	-46.8472
'479'	yes	25	1	spiking	WAKE	NREM	Hz	16.573	12.5769	-24.1121
'479'	yes	25	1	spiking	WAKE	NREM	Hz	9.19465	4.17019	-54.6455
'479'	yes	25	1	spiking	WAKE	NREM	Hz	20.2257	14.2491	-29.5496
'479'	yes	25	2	spiking	WAKE	NREM	Hz	6.02419	4.12111	-31.5907
'479'	yes	26	4	spiking	WAKE	NREM	Hz	7.30363	5.42425	-25.7321
'479'	yes	26	0	spiking	WAKE	NREM	Hz	6.21174	4.0768	-34.3695
'479'	yes	26	1	spiking	WAKE	NREM	Hz	11.0378	7.78933	-29.4303
'479'	yes	26	1	spiking	WAKE	NREM	Hz	8.02486	6.682	-16.7337
'479'	yes	26	1	spiking	WAKE	NREM	Hz	12.9372	8.8645	-31.4805
'479'	yes	26	1	spiking	WAKE	NREM	Hz	15.6652	14.8017	-5.51218
'479'	yes	26	3	spiking	WAKE	NREM	Hz	9.19662	8.63021	-6.15895
'479'	yes	26	1	spiking	WAKE	NREM	Hz	10.7859	8.44015	-21.7479
'479'	yes	26	1	spiking	WAKE	NREM	Hz	10.1233	6.02766	-40.4574
'479'	yes	26	1	spiking	WAKE	NREM	Hz	9.42628	4.70043	-50.1348
'479'	yes	26	2	spiking	WAKE	NREM	Hz	8.44468	9.82913	14.0851
'479'	yes	26	2	spiking	WAKE	NREM	Hz	8.05311	9.17202	12.1991
'479'	yes	27	1	spiking	WAKE	NREM	Hz	10.257	2.08979	-79.6258
'479'	yes	27	1	spiking	WAKE	NREM	Hz	14.5593	15.5604	6.43386
'479'	yes	27	1	spiking	WAKE	NREM	Hz	15.5523	12.5701	-19.1752
'479'	yes	27	1	spiking	WAKE	NREM	Hz	6.35991	11.9768	46.8983
'479'	yes	27	3	spiking	WAKE	NREM	Hz	20.3049	26.7787	24.1753
'479'	yes	27	1	spiking	WAKE	NREM	Hz	3.52108	4.41867	20.3134
'479'	yes	27	1	spiking	WAKE	NREM	Hz	9.58708	7.88162	-17.7891
'479'	yes	27	1	spiking	WAKE	NREM	Hz	16.2904	16.642	2.11266
'479'	yes	27	2	spiking	WAKE	NREM	Hz	10.1949	10.0586	-1.33784
'479'	yes	27	2	spiking	WAKE	NREM	Hz	9.43495	9.60931	1.81452
'479'	yes	28	1	spiking	WAKE	NREM	Hz	4.37806	-1.33369	-130.463
'479'	yes	28	1	spiking	WAKE	NREM	Hz	5.95555	3.98748	-33.046
'479'	yes	28	1	spiking	WAKE	NREM	Hz	4.71015	9.14599	48.5004
'479'	yes	28	1	spiking	WAKE	NREM	Hz	1.3478	11.2747	88.0458
'479'	yes	28	3	spiking	WAKE	NREM	Hz	4.33368	14.0905	69.244
'479'	yes	28	1	spiking	WAKE	NREM	Hz	8.64715	0.921782	-89.3401
'479'	yes	28	1	spiking	WAKE	NREM	Hz	3.23983	6.22311	47.9387
'479'	yes	28	2	spiking	WAKE	NREM	Hz	1.9627	8.77159	77.6243
'479'	yes	28	2	spiking	WAKE	NREM	Hz	2.56026	7.67068	66.6227
'479'	no	29	1	spiking	WAKE	NREM	Hz	12.1734	27.9799	56.4923
'479'	no	29	1	spiking	WAKE	NREM	Hz	20.9343	36.8902	43.2526
'479'	no	29	1	spiking	WAKE	NREM	Hz	34.811	33.7267	-3.11473
'479'	no	29	1	spiking	WAKE	NREM	Hz	11.2683	6.31299	-43.9758
'479'	no	29	3	spiking	WAKE	NREM	Hz	17.7747	25.554	30.4426
'479'	no	29	1	spiking	WAKE	NREM	Hz	12.5457	8.22848	-34.4118
'479'	no	29	1	spiking	WAKE	NREM	Hz	16.7026	26.8841	37.8718
'479'	no	29	2	spiking	WAKE	NREM	Hz	10.7901	25.744	58.087
'479'	no	30	1	spiking	WAKE	NREM	Hz	3.49619	1.93651	-44.6109
'479'	no	31	1	spiking	WAKE	NREM	Hz	5.99204	-2.16987	-136.213
'479'	no	32	1	spiking	WAKE	NREM	Hz	5.74098	2.54802	-55.6171
'479'	no	32	1	spiking	WAKE	NREM	Hz	4.72899	1.80006	-61.9356
'479'	no	32	1	spiking	WAKE	NREM	Hz	10.121	2.70655	-73.258
'479'	no	32	3	spiking	WAKE	NREM	Hz	6.80003	6.17764	-9.15276
'479'	no	32	1	spiking	WAKE	NREM	Hz	4.55978	7.25919	37.186
'd009'	yes	33	4	spiking	WAKE	NREM	Hz	4.44439	5.03708	11.7666
'd009'	yes	33	0	spiking	WAKE	NREM	Hz	10.8045	9.79832	-9.3126
'd009'	yes	33	1	spiking	WAKE	NREM	Hz	10.6513	4.66607	-56.1925
'd009'	yes	33	1	spiking	WAKE	NREM	Hz	5.77557	9.89451	41.6286
'd009'	yes	33	1	spiking	WAKE	NREM	Hz	5.50809	5.27425	-4.24535
'd009'	yes	33	1	spiking	WAKE	NREM	Hz	14.1169	9.59544	-32.0288
'd009'	yes	33	1	spiking	WAKE	NREM	Hz	11.9902	14.413	16.8099
'd009'	yes	33	1	spiking	WAKE	NREM	Hz	24.2723	8.74775	-63.9599
'd009'	yes	33	1	spiking	WAKE	NREM	Hz	16.9682	13.3845	-21.1203
'd009'	yes	33	1	spiking	WAKE	NREM	Hz	9.9188	8.74695	-11.8144
'd011'	no	34	1	spiking	WAKE	NREM	Hz	3.24823	2.1603	-33.493
'd011'	no	34	1	spiking	WAKE	NREM	Hz	3.01815	1.58992	-47.3215
'd011'	no	34	1	spiking	WAKE	NREM	Hz	5.05445	0.873611	-82.716
'd011'	no	34	0	spiking	WAKE	NREM	Hz	2.85844	0.499854	-82.5131
'd011'	no	34	4	spiking	WAKE	NREM	Hz	2.72563	0.738773	-72.8953
'd011'	no	34	2	spiking	WAKE	NREM	Hz	2.16058	4.06719	46.8778
'd011'	no	34	2	spiking	WAKE	NREM	Hz	4.39973	0.650009	-85.2262
'd011'	no	35	1	spiking	WAKE	NREM	Hz	4.00676	0.553632	-86.1826
'd011'	no	35	1	spiking	WAKE	NREM	Hz	3.46054	2.41948	-30.0839
'd011'	no	35	4	spiking	WAKE	NREM	Hz	3.42843	0.629467	-81.6398
'd011'	no	35	2	spiking	WAKE	NREM	Hz	2.87248	3.34434	14.1093
'd011'	no	35	2	spiking	WAKE	NREM	Hz	6.91458	5.54925	-19.7457
'd011'	no	35	3	spiking	WAKE	NREM	Hz	3.37282	5.23587	35.5825
'd017'	no	36	1	spiking	WAKE	NREM	Hz	3.58506	0.560912	-84.3542
'd017'	no	36	1	spiking	WAKE	NREM	Hz	7.97559	0.765228	-90.4054
'd017'	no	36	3	spiking	WAKE	NREM	Hz	5.01208	0.623251	-87.565
'd017'	no	36	1	spiking	WAKE	NREM	Hz	2.75397	-0.302838	-110.996
'489'	yes	37	0	spiking	WAKE	NREM	Hz	4.76712	0.378625	-92.0576
'489'	yes	37	0	spiking	WAKE	NREM	Hz	3.2755	4.63944	29.3988
'489'	yes	37	3	spiking	WAKE	NREM	Hz	6.23171	1.16397	-81.3218
'489'	yes	37	1	spiking	WAKE	NREM	Hz	7.19479	2.46069	-65.7991
'489'	yes	37	1	spiking	WAKE	NREM	Hz	4.69241	3.79478	-19.1295
'489'	yes	37	1	spiking	WAKE	NREM	Hz	5.12121	-0.0620331	-101.211
'489'	yes	37	2	spiking	WAKE	NREM	Hz	5.20667	-0.40054	-107.693
'489'	yes	38	1	spiking	WAKE	NREM	Hz	1.56125	4.94417	68.4223
'489'	yes	38	1	spiking	WAKE	NREM	Hz	1.21544	4.56077	73.3501
'489'	yes	38	3	spiking	WAKE	NREM	Hz	1.47974	4.51874	67.2532
'489'	yes	38	1	spiking	WAKE	NREM	Hz	2.10981	6.97316	69.7438
'489'	yes	38	1	spiking	WAKE	NREM	Hz	4.59254	6.30097	27.1137
'489'	yes	38	1	spiking	WAKE	NREM	Hz	1.30016	4.57326	71.5705
'489'	yes	38	2	spiking	WAKE	NREM	Hz	1.57762	4.18529	62.3056
'489'	yes	38	2	spiking	WAKE	NREM	Hz	2.15175	3.72121	42.1761
'489'	no	39	1	spiking	WAKE	NREM	Hz	8.02352	7.88283	-1.75342
'489'	no	39	1	spiking	WAKE	NREM	Hz	14.4984	7.64809	-47.2487
'489'	no	39	1	spiking	WAKE	NREM	Hz	11.9038	6.01539	-49.4667
'489'	no	39	3	spiking	WAKE	NREM	Hz	9.9736	4.24086	-57.4791
'489'	no	39	1	spiking	WAKE	NREM	Hz	9.15018	8.24738	-9.86643
'489'	no	39	1	spiking	WAKE	NREM	Hz	3.6403	7.11805	48.8582
'489'	no	39	1	spiking	WAKE	NREM	Hz	14.2745	4.29967	-69.8787
'489'	no	39	2	spiking	WAKE	NREM	Hz	11.2469	7.63021	-32.1575
'489'	no	39	2	spiking	WAKE	NREM	Hz	9.9722	3.06405	-69.2741
'489'	no	40	1	spiking	WAKE	NREM	Hz	7.58608	5.16755	-31.8811
'489'	no	40	1	spiking	WAKE	NREM	Hz	6.87052	4.28667	-37.6078
'489'	no	40	1	spiking	WAKE	NREM	Hz	3.73088	5.44704	31.5062
'489'	no	40	0	spiking	WAKE	NREM	Hz	4.73862	3.28854	-30.6013
'489'	no	40	3	spiking	WAKE	NREM	Hz	8.021	3.14848	-60.7471
'489'	no	40	1	spiking	WAKE	NREM	Hz	9.54069	1.93539	-79.7143
'489'	no	40	1	spiking	WAKE	NREM	Hz	4.99102	3.78068	-24.2503
'489'	no	40	2	spiking	WAKE	NREM	Hz	8.0548	1.01399	-87.4113
'489'	no	41	1	spiking	WAKE	NREM	Hz	7.40532	-0.0662462	-100.895
'505'	yes	42	4	spiking	WAKE	NREM	Hz	5.7277	5.61374	-1.98965
'505'	yes	42	0	spiking	WAKE	NREM	Hz	9.71439	9.01938	-7.15447
'505'	yes	42	1	spiking	WAKE	NREM	Hz	14.0486	11.3609	-19.131
'505'	yes	42	1	spiking	WAKE	NREM	Hz	9.02493	8.63107	-4.36415
'505'	yes	42	1	spiking	WAKE	NREM	Hz	13.9413	9.97127	-28.477
'505'	yes	42	0	spiking	WAKE	NREM	Hz	14.6714	7.3475	-49.9197
'505'	yes	42	3	spiking	WAKE	NREM	Hz	12.2979	12.1828	-0.936006
'505'	yes	42	1	spiking	WAKE	NREM	Hz	11.1577	13.7652	18.9427
'505'	yes	42	1	spiking	WAKE	NREM	Hz	11.8903	15.581	23.6872
'505'	yes	42	1	spiking	WAKE	NREM	Hz	11.3204	14.6085	22.5082
'505'	yes	42	2	spiking	WAKE	NREM	Hz	14.092	15.3361	8.11253
'505'	yes	42	2	spiking	WAKE	NREM	Hz	7.95706	12.6099	36.8983
'505'	yes	43	2	spiking	WAKE	NREM	Hz	6.47742	5.81951	-10.157
'505'	yes	44	1	spiking	WAKE	NREM	Hz	4.5991	6.64531	30.7919
'505'	yes	44	1	spiking	WAKE	NREM	Hz	5.74501	3.26528	-43.1631
'505'	yes	45	1	spiking	WAKE	NREM	Hz	10.8856	15.9567	31.7802
'505'	yes	45	1	spiking	WAKE	NREM	Hz	12.2763	12.5463	2.15216
'505'	yes	45	1	spiking	WAKE	NREM	Hz	9.12381	11.1745	18.3518
'505'	yes	45	3	spiking	WAKE	NREM	Hz	18.554	18.9956	2.32452
'505'	yes	45	1	spiking	WAKE	NREM	Hz	18.426	22.8881	19.4951
'505'	yes	45	1	spiking	WAKE	NREM	Hz	14.0296	27.5265	49.0324
'505'	yes	45	1	spiking	WAKE	NREM	Hz	21.5753	22.2408	2.99243
'505'	yes	45	2	spiking	WAKE	NREM	Hz	14.465	16.4797	12.2255
'505'	yes	46	0	spiking	WAKE	NREM	Hz	2.48173	4.57766	45.786
'505'	yes	46	1	spiking	WAKE	NREM	Hz	3.05154	6.87172	55.5928
'505'	yes	46	1	spiking	WAKE	NREM	Hz	1.84153	4.9635	62.8985
'505'	yes	46	1	spiking	WAKE	NREM	Hz	2.35421	5.70819	58.7574
'505'	yes	46	0	spiking	WAKE	NREM	Hz	4.31845	3.74055	-13.3821
'505'	yes	46	3	spiking	WAKE	NREM	Hz	10.1461	5.72936	-43.5313
'505'	yes	46	1	spiking	WAKE	NREM	Hz	14.4318	14.6242	1.31552
'505'	yes	46	1	spiking	WAKE	NREM	Hz	7.6423	13.9932	45.3858
'505'	yes	46	1	spiking	WAKE	NREM	Hz	12.9158	15.9482	19.0142
'505'	yes	46	2	spiking	WAKE	NREM	Hz	6.01734	6.58519	8.62305
'505'	yes	47	1	spiking	WAKE	NREM	Hz	14.0136	14.8687	5.75081
'505'	yes	47	1	spiking	WAKE	NREM	Hz	21.1532	19.4039	-8.26964
'505'	yes	47	1	spiking	WAKE	NREM	Hz	10.0966	12.2295	17.4407
'505'	yes	47	0	spiking	WAKE	NREM	Hz	5.74216	3.72045	-35.2081
'505'	yes	47	3	spiking	WAKE	NREM	Hz	13.9412	15.2842	8.78678
'505'	yes	47	1	spiking	WAKE	NREM	Hz	19.1491	23.815	19.5923
'505'	yes	47	1	spiking	WAKE	NREM	Hz	13.2901	17.8316	25.4689
'505'	yes	47	1	spiking	WAKE	NREM	Hz	23.5124	20.0261	-14.8276
'505'	yes	47	2	spiking	WAKE	NREM	Hz	9.88119	9.48782	-3.98101
'505'	yes	48	1	spiking	WAKE	NREM	Hz	6.08546	9.10454	33.1601
'505'	yes	48	1	spiking	WAKE	NREM	Hz	12.4414	9.49503	-23.682
'505'	yes	48	1	spiking	WAKE	NREM	Hz	7.20345	6.17922	-14.2186
'505'	yes	48	0	spiking	WAKE	NREM	Hz	6.6018	1.32158	-79.9815
'505'	yes	48	3	spiking	WAKE	NREM	Hz	9.71734	8.26372	-14.959
'505'	yes	48	1	spiking	WAKE	NREM	Hz	17.1551	20.0272	14.3408
'505'	yes	48	1	spiking	WAKE	NREM	Hz	8.21882	14.8645	44.7084
'505'	yes	48	1	spiking	WAKE	NREM	Hz	14.0152	16.6462	15.8052
'505'	yes	48	2	spiking	WAKE	NREM	Hz	5.59107	7.91571	29.3674
'505'	yes	49	0	spiking	WAKE	NREM	Hz	4.0157	1.88462	-53.0687
'505'	yes	49	1	spiking	WAKE	NREM	Hz	3.36709	3.38304	0.471546
'505'	yes	49	1	spiking	WAKE	NREM	Hz	3.0852	3.18329	3.08142
'505'	yes	49	1	spiking	WAKE	NREM	Hz	5.79671	4.64409	-19.884
'505'	yes	49	0	spiking	WAKE	NREM	Hz	3.64733	4.4857	18.6899
'505'	yes	49	3	spiking	WAKE	NREM	Hz	1.90385	5.82401	67.3104
'505'	yes	49	1	spiking	WAKE	NREM	Hz	6.04283	3.19071	-47.1984
'505'	yes	49	1	spiking	WAKE	NREM	Hz	4.11404	3.11986	-24.1656
'505'	yes	49	1	spiking	WAKE	NREM	Hz	5.90594	3.40574	-42.3337
'505'	yes	49	2	spiking	WAKE	NREM	Hz	3.70467	2.93002	-20.9101
'505'	yes	49	2	spiking	WAKE	NREM	Hz	2.0181	3.5767	43.5764
'505'	yes	50	1	spiking	WAKE	NREM	Hz	4.22219	-0.507748	-112.026
'505'	yes	50	1	spiking	WAKE	NREM	Hz	4.13732	1.09127	-73.6238
'505'	yes	50	1	spiking	WAKE	NREM	Hz	-1.87631	4.81784	138.945
'505'	yes	50	0	spiking	WAKE	NREM	Hz	2.89878	4.48419	35.3556
'505'	yes	50	1	spiking	WAKE	NREM	Hz	2.36864	4.33272	45.3314
'505'	yes	50	1	spiking	WAKE	NREM	Hz	0.196758	3.9892	95.0677
'505'	yes	51	1	spiking	WAKE	NREM	Hz	5.78123	0.101575	-98.243
'505'	yes	51	3	spiking	WAKE	NREM	Hz	4.80626	11.9606	59.816
'505'	yes	51	1	spiking	WAKE	NREM	Hz	7.97253	5.42778	-31.919
'505'	yes	52	1	spiking	WAKE	NREM	Hz	5.80407	1.676	-71.1237
'505'	yes	52	0	spiking	WAKE	NREM	Hz	5.21037	4.0881	-21.5393
'505'	no	53	4	spiking	WAKE	NREM	Hz	4.60209	-0.980339	-121.302
'505'	no	54	1	spiking	WAKE	NREM	Hz	1.57382	4.32465	63.6083
'505'	no	55	2	spiking	WAKE	NREM	Hz	6.51448	3.04263	-53.2944
'505'	no	55	2	spiking	WAKE	NREM	Hz	6.35112	3.64374	-42.6283

## Sheet: 2) Mutual Info wake NREM
Results
Two-level linear mixed model (clusters and patients)
Mean Gain = -17%, 95% CI [-0.263, -0.077], t(3.243)=-3.587, SE=0.047, p=0.033
Patient	Session	A1 (yes/no)	channels	signal type (Gamma/Spiking/ABD/40-Hz Locking)	StateA (Wake/REM/N2/N3...)	StateB	signal units (spikes/s, dB, ITPC, etc)	Gain
'472'	1	no	1	spiking	WAKE	NREM	MI	-0.204672
'472'	1	no	2					-0.372437
'472'	1	no	2					-0.382086
'472'	1	no	3					0.0793255
'472'	1	no	4					0.202365
'472'	1	no	4					-0.52516
'472'	1	no	4					0.361323
'472'	1	no	4					0.103613
'472'	1	no	4					-0.0629783
'472'	1	no	4					0.478994
'472'	1	no	4					-0.00493754
'472'	1	no	4					-0.146212
'472'	1	no	4					0.0106579
'472'	1	no	5					0.0998206
'472'	1	no	5					-0.321304
'472'	1	no	5					-0.716314
'472'	1	no	5					-0.0272824
'472'	1	no	5					0.236616
'472'	1	no	5					0.402721
'472'	1	no	5					-0.237335
'472'	1	no	5					-0.0623696
'472'	1	no	6					0.25631
'472'	1	no	6					-0.142227
'472'	1	no	6					-0.210688
'472'	1	no	6					-0.21287
'472'	1	no	7					-0.940292
'472'	1	no	7					-0.353831
'472'	1	no	7					-0.50371
'472'	1	no	7					-0.0842289
'479'	1	yes	8					-0.599806
'479'	1	yes	8					-0.474202
'479'	1	yes	9					-0.589442
'479'	1	yes	9					-0.424863
'479'	1	yes	9					-0.120073
'479'	1	yes	9					-0.399367
'479'	1	yes	9					-0.250923
'479'	1	yes	9					-0.23865
'479'	1	yes	9					-0.472727
'479'	1	yes	10					-0.757575
'479'	1	yes	11					-0.83089
'479'	1	yes	12					-0.11718
'479'	1	yes	12					0.750508
'479'	1	yes	12					-0.339905
'479'	1	yes	12					-0.0926156
'479'	1	yes	12					-0.301654
'479'	1	yes	13					-0.47479
'479'	1	yes	13					-0.353975
'479'	1	yes	13					0.391866
'479'	1	yes	13					-0.214701
'479'	1	yes	13					0.198817
'479'	1	yes	14					-0.935593
'479'	1	yes	14					-0.77554
'479'	1	yes	14					-0.952213
'479'	1	no	15					-0.493009
'479'	1	no	15					-0.0301542
'479'	1	no	15					-0.473571
'479'	1	no	15					-0.824738
'479'	1	no	15					-0.212191
'479'	1	no	15					-0.678229
'479'	1	no	16					-0.715449
'479'	1	no	16					-0.475254
'479'	1	yes	17					0.196761
'479'	1	yes	17					-0.331085
'479'	1	yes	17					-0.189016
'479'	1	yes	17					-0.828548
'479'	1	yes	17					-0.121493
'479'	1	yes	17					-0.46653
'479'	1	yes	17					-0.908828
'479'	1	yes	18					0.042587
'479'	1	yes	18					0.464273
'479'	1	yes	18					0.833757
'479'	1	yes	18					0.824011
'479'	1	yes	18					0.257565
'479'	1	yes	18					0.372973
'479'	1	yes	19					-0.466135
'479'	1	yes	19					-0.200147
'479'	1	yes	19					-0.44341
'479'	1	yes	19					-0.216575
'479'	1	yes	19					-0.128866
'479'	1	yes	19					0.559658
'479'	1	yes	19					-0.450479
'479'	1	yes	19					0.0429783
'479'	1	yes	20					-0.727066
'479'	1	yes	20					-0.855335
'479'	1	yes	20					-0.255433
'479'	1	yes	20					-0.519092
'479'	1	yes	20					-0.420977
'479'	1	yes	21					-0.409082
'479'	1	yes	21					-0.543661
'479'	1	yes	21					-0.805541
'479'	1	yes	21					-0.520068
'479'	1	yes	21					-0.5443
'479'	1	yes	21					-0.22832
'479'	1	yes	21					-0.644886
'479'	1	yes	21					-0.394529
'479'	1	yes	21					-0.477494
'479'	1	yes	22					0.393833
'479'	1	yes	22					-0.339432
'479'	1	yes	22					0.464567
'479'	1	yes	22					-0.849616
'479'	1	yes	22					-0.761642
'479'	1	yes	22					0.239036
'479'	1	yes	23					0.648516
'479'	1	yes	23					-0.0970455
'479'	1	yes	23					0.00783565
'479'	1	yes	23					0.189473
'479'	1	yes	23					-0.0162229
'479'	1	yes	23					0.0525754
'479'	1	yes	23					-0.0444531
'479'	1	yes	23					-0.398928
'479'	1	yes	23					-0.421146
'479'	1	yes	23					-0.122531
'479'	1	yes	23					-0.118776
'479'	1	yes	23					-0.10871
'479'	1	yes	24					-0.145379
'479'	1	yes	24					-0.0803103
'479'	1	yes	24					-0.474685
'479'	1	yes	24					-0.238452
'479'	1	yes	24					-0.634443
'479'	1	yes	24					-0.573768
'479'	1	yes	25					-0.269438
'479'	1	yes	25					0.0234166
'479'	1	yes	25					-0.118824
'479'	1	yes	25					-0.178539
'479'	1	yes	25					-0.526005
'479'	1	yes	25					0.0389129
'479'	1	yes	25					-0.608732
'479'	1	yes	25					0.0215369
'479'	1	yes	25					-0.207257
'479'	1	yes	26					0.295758
'479'	1	yes	26					-0.314836
'479'	1	yes	26					-0.390377
'479'	1	yes	26					-0.354575
'479'	1	yes	26					-0.21301
'479'	1	yes	26					0.133143
'479'	1	yes	26					0.00395977
'479'	1	yes	26					-0.392113
'479'	1	yes	26					-0.659375
'479'	1	yes	26					-0.60007
'479'	1	yes	26					-0.253616
'479'	1	yes	26					-0.212639
'479'	1	yes	27					-0.849669
'479'	1	yes	27					0.0265591
'479'	1	yes	27					0.656927
'479'	1	yes	27					0.624202
'479'	1	yes	27					0.350414
'479'	1	yes	27					-0.577127
'479'	1	yes	27					0.248128
'479'	1	yes	27					0.34959
'479'	1	yes	27					0.038548
'479'	1	yes	27					0.148792
'479'	1	yes	28					-0.362585
'479'	1	yes	28					0.334586
'479'	1	yes	28					0.71331
'479'	1	yes	28					0.423749
'479'	1	yes	28					0.639805
'479'	1	yes	28					0.593427
'479'	1	yes	28					0.355964
'479'	1	yes	28					0.172555
'479'	1	yes	28					-0.216121
'479'	1	no	29					0.31986
'479'	1	no	29					0.296229
'479'	1	no	29					0.542409
'479'	1	no	29					-0.103179
'479'	1	no	29					0.31702
'479'	1	no	29					0.186257
'479'	1	no	29					0.184299
'479'	1	no	29					0.503151
'479'	1	no	30					0.404917
'479'	1	no	31					-0.363608
'479'	1	no	32					-0.167767
'479'	1	no	32					-0.625619
'479'	1	no	32					0.134722
'479'	1	no	32					-0.501244
'479'	1	no	32					0.74777
'505'	1	yes	33					0.0444511
'505'	1	yes	33					-0.112186
'505'	1	yes	33					0.0766042
'505'	1	yes	33					0.0947672
'505'	1	yes	33					-0.146752
'505'	1	yes	33					-0.510424
'505'	1	yes	33					-0.171961
'505'	1	yes	33					0.453695
'505'	1	yes	33					0.248199
'505'	1	yes	33					0.103266
'505'	1	yes	33					0.0705587
'505'	1	yes	33					0.0912356
'505'	1	yes	34					0.0964065
'505'	1	yes	35					0.350445
'505'	1	yes	35					0.31406
'505'	1	yes	36					-0.1355
'505'	1	yes	36					-0.367108
'505'	1	yes	36					0.0251957
'505'	1	yes	36					-0.0832781
'505'	1	yes	36					0.251178
'505'	1	yes	36					-0.204132
'505'	1	yes	36					0.160763
'505'	1	yes	36					0.0558269
'505'	1	yes	37					0.117687
'505'	1	yes	37					0.0561107
'505'	1	yes	37					0.391852
'505'	1	yes	37					0.21565
'505'	1	yes	37					0.121415
'505'	1	yes	37					-0.278815
'505'	1	yes	37					-0.292656
'505'	1	yes	37					0.378423
'505'	1	yes	37					0.326971
'505'	1	yes	37					-0.0862537
'505'	1	yes	38					0.206793
'505'	1	yes	38					-0.288473
'505'	1	yes	38					0.208181
'505'	1	yes	38					0.144433
'505'	1	yes	38					-0.0353958
'505'	1	yes	38					-0.0752025
'505'	1	yes	38					0.255656
'505'	1	yes	38					-0.206312
'505'	1	yes	38					-0.0930651
'505'	1	yes	39					0.420253
'505'	1	yes	39					0.20623
'505'	1	yes	39					-0.184544
'505'	1	yes	39					-0.773336
'505'	1	yes	39					-0.324452
'505'	1	yes	39					-0.224642
'505'	1	yes	39					0.306654
'505'	1	yes	39					0.147744
'505'	1	yes	39					0.00904772
'505'	1	yes	40					-0.37968
'505'	1	yes	40					0.167391
'505'	1	yes	40					0.322655
'505'	1	yes	40					0.259046
'505'	1	yes	40					0.537074
'505'	1	yes	40					-0.0644155
'505'	1	yes	40					-0.233905
'505'	1	yes	40					-0.399155
'505'	1	yes	40					-0.172184
'505'	1	yes	40					-0.0145751
'505'	1	yes	40					0.114279
'505'	1	yes	41					-0.171054
'505'	1	yes	41					-0.205107
'505'	1	yes	41					-0.476756
'505'	1	yes	41					0.373622
'505'	1	yes	41					0.666844
'505'	1	yes	41					0.213144
'505'	1	yes	42					-0.636845
'505'	1	yes	42					0.17768
'505'	1	yes	42					-0.0564407
'505'	1	yes	43					-0.324224
'505'	1	yes	43					0.478889
'505'	1	no	44					-0.809944
'505'	1	no	45					-0.433481
'505'	1	no	46					-0.197275
'505'	1	no	46					-0.170221
'd011'	1	no	47					0.0717998
'd011'	1	no	47					-0.584668
'd011'	1	no	47					-0.356448
'd011'	1	no	47					-0.312579
'd011'	1	no	47					-0.727074
'd011'	1	no	47					0.134468
'd011'	1	no	47					-0.199621
'd011'	1	no	48					0.433258
'd011'	1	no	48					-0.70503
'd011'	1	no	48					-0.836496
'd011'	1	no	48					-0.196543
'd011'	1	no	48					-0.188629
'd011'	1	no	48					-0.4288
'd009'	1	yes	49					0.432175
'd009'	1	yes	49					0.252013
'd009'	1	yes	49					0.220629
'd009'	1	yes	49					0.235327
'd009'	1	yes	49					-0.799266
'd009'	1	yes	49					-0.343348
'd009'	1	yes	49					-0.0854901
'd009'	1	yes	49					-0.413214
'd009'	1	yes	49					0.104027
'd009'	1	yes	49					0.509127
'489'	1	yes	50					-0.582674
'489'	1	yes	50					0.431222
'489'	1	yes	50					-0.449884
'489'	1	yes	50					-0.26447
'489'	1	yes	50					0.543022
'489'	1	yes	50					-0.334487
'489'	1	yes	50					-0.481841
'489'	1	yes	51					0.603833
'489'	1	yes	51					-0.172347
'489'	1	yes	51					0.40858
'489'	1	yes	51					0.815044
'489'	1	yes	51					0.13912
'489'	1	yes	51					0.3461
'489'	1	yes	51					0.0178682
'489'	1	yes	51					-0.0323092
'489'	1	no	52					-0.357239
'489'	1	no	52					-0.281081
'489'	1	no	52					-0.0912691
'489'	1	no	52					-0.516023
'489'	1	no	52					0.0748921
'489'	1	no	52					-0.432014
'489'	1	no	52					-0.564715
'489'	1	no	52					-0.225993
'489'	1	no	52					-0.557047
'489'	1	no	53					-0.478975
'489'	1	no	53					-0.935463
'489'	1	no	53					-0.503247
'489'	1	no	53					-0.609846
'489'	1	no	53					-0.401458
'489'	1	no	53					-0.727178
'489'	1	no	53					-0.388754
'489'	1	no	53					-0.703307
'489'	1	no	54					-0.778004
'd017'	1	no	55					-0.335259
'd017'	1	no	55					-0.745549
'd017'	1	no	55					-0.503712
'd017'	1	no	55					-0.641232

## Sheet: 3) LG wake NREM
Results + Extended Data Figure 5a
Two-level linear mixed model (channels and patients)
micro	Mean Gain = 10.534, 95% CI [-36.712, 57.781], t(3.002)=0.709, SE=14.850, p=0.529
macro	Mean Gain = 12.463, 95% CI [-19.986, 44.912], t(2.848)=1.260, SE=9.891, p=0.301
macro - micro	coeff=-1.65	SE=20.36	95% CI (-64.39, 61.08)	t(3,18) = -0.08	p=0.940
Main effect for stimulua type: F(4,2.000) = 1.234, p=0.494
Patient	A1 (yes/no)	channels	Stimulus Type (0=DRC, 1=words, 2=music, 3=sentence, 4=click-train	signal type (Gamma/Spiking/ABD/40-Hz Locking)	StateA (Wake/REM/N2/N3...)	StateB	signal units (spikes/s, dB, ITPC, etc)	Values StateA	Value StateB	Gain
'472'	no	165	1	micro	wake	nrem	%	28.4197	75.685	62.4501
'472'	no	165	2	micro				47.2447	104.173	54.6477
'472'	no	166	1	micro				8.58632	82.2434	89.5599
'472'	no	166	2	micro				56.7141	95.9357	40.8832
'472'	no	168	5	micro				32.1054	71.1174	54.8558
'472'	no	168	1	micro				32.5201	89.9329	63.8396
'472'	no	168	1	micro				14.4204	70.8636	79.6505
'472'	no	168	1	micro				134.833	51.0394	-62.1461
'472'	no	168	1	micro				35.2428	82.5353	57.2998
'472'	no	168	2	micro				50.0772	107.465	53.4014
'472'	no	169	1	micro				16.0352	82.6303	80.594
'472'	no	169	2	micro				43.3668	92.4625	53.098
'472'	no	170	1	micro				-11.2555	72.397	115.547
'472'	no	170	1	micro				16.5694	62.8605	73.641
'479'	yes	210	4	micro				9.97924	50.1435	80.0986
'479'	yes	210	1	micro				59.6689	76.6413	22.1451
'479'	yes	210	1	micro				37.4697	71.0568	47.268
'479'	yes	210	1	micro				22.3646	74.536	69.9949
'479'	yes	210	1	micro				35.5224	59.3828	40.1807
'479'	yes	210	3	micro				51.0913	84.1208	39.2644
'479'	yes	210	1	micro				40.2623	75.0056	46.3209
'479'	yes	210	1	micro				83.9581	39.7734	-52.6271
'479'	yes	210	1	micro				35.7884	70.9864	49.5841
'479'	yes	210	2	micro				38.4771	90.3705	57.4229
'479'	yes	210	2	micro				39.2561	85.9366	54.3197
'479'	yes	211	5	micro				41.8143	42.7518	2.19292
'479'	yes	211	1	micro				134.477	60.0593	-55.3385
'479'	yes	211	1	micro				84.8733	40.1338	-52.7133
'479'	yes	211	1	micro				71.804	54.0342	-24.7476
'479'	yes	211	1	micro				171.362	111.894	-34.703
'479'	yes	211	3	micro				121.115	83.0115	-31.4603
'479'	yes	211	1	micro				118.463	72.8599	-38.4955
'479'	yes	211	1	micro				110.473	49.7143	-54.9989
'479'	yes	211	1	micro				128.472	97.8097	-23.867
'479'	yes	211	2	micro				137.573	45.5549	-66.8866
'479'	yes	212	5	micro				53.5967	35.0218	-34.6568
'479'	yes	212	1	micro				99.9426	58.1064	-41.8602
'479'	yes	212	1	micro				84.0727	52.6753	-37.3455
'479'	yes	212	1	micro				89.9706	48.2129	-46.4126
'479'	yes	212	1	micro				136.744	107.135	-21.6527
'479'	yes	212	3	micro				108.055	99.1478	-8.24331
'479'	yes	212	1	micro				115.889	81.0031	-30.1026
'479'	yes	212	1	micro				129.366	55.247	-57.2941
'479'	yes	212	1	micro				144.786	69.9209	-51.7073
'479'	yes	212	2	micro				102.549	59.9245	-41.5649
'479'	yes	213	4	micro				11.4871	41.0268	72.0011
'479'	yes	213	1	micro				19.6883	69.0752	71.4973
'479'	yes	213	1	micro				64.9789	69.5475	6.56891
'479'	yes	213	3	micro				63.0193	100.475	37.2786
'479'	yes	213	1	micro				55.7243	61.9446	10.0417
'479'	yes	213	1	micro				39.6414	55.1366	28.1032
'479'	yes	214	5	micro				62.5048	21.7247	-65.2432
'479'	yes	214	1	micro				100.884	40.0543	-60.2965
'479'	yes	214	1	micro				79.6628	43.5201	-45.3696
'479'	yes	214	1	micro				70.5334	54.4704	-22.7736
'479'	yes	214	1	micro				83.4863	64.3394	-22.9342
'479'	yes	214	3	micro				108.661	72.2322	-33.5252
'479'	yes	214	1	micro				89.4864	60.6897	-32.18
'479'	yes	214	1	micro				111.097	49.7414	-55.2269
'479'	yes	214	1	micro				116.574	57.0507	-51.0605
'479'	yes	214	2	micro				56.9289	90.7267	37.2524
'479'	yes	215	5	micro				54.7554	32.0108	-41.5386
'479'	yes	215	1	micro				83.7704	44.7232	-46.6121
'479'	yes	215	1	micro				77.6546	51.2272	-34.032
'479'	yes	215	1	micro				64.9236	63.413	-2.32673
'479'	yes	215	1	micro				92.0113	64.6723	-29.7126
'479'	yes	215	3	micro				112.236	66.3382	-40.8938
'479'	yes	215	1	micro				105.284	44.6191	-57.6202
'479'	yes	215	1	micro				131.142	54.6745	-58.3091
'479'	yes	215	1	micro				125.854	61.7948	-50.8996
'479'	yes	215	2	micro				150.893	45.7196	-69.7006
'479'	yes	216	4	micro				59.9556	30.9044	-48.4546
'479'	yes	216	5	micro				54.0661	35.0426	-35.1856
'479'	yes	216	1	micro				55.4273	45.084	-18.661
'479'	yes	216	1	micro				79.7477	34.2507	-57.0512
'479'	yes	216	1	micro				78.7405	49.7374	-36.8339
'479'	yes	216	1	micro				66.3704	51.0801	-23.0378
'479'	yes	216	3	micro				98.2592	49.7658	-49.3526
'479'	yes	216	1	micro				62.8861	39.6661	-36.9238
'479'	yes	216	1	micro				109.692	46.3394	-57.7548
'479'	yes	216	1	micro				99.0527	46.8351	-52.717
'479'	yes	216	2	micro				146.757	60.9602	-58.4619
'479'	no	232	4	micro				44.9602	28.0137	-37.6922
'479'	no	234	4	micro				62.304	18.422	-70.4321
'479'	no	235	4	micro				43.775	28.5956	-34.676
'479'	no	235	1	micro				36.516	48.5882	24.8459
'479'	no	236	4	micro				50.0094	33.4094	-33.1938
'479'	no	237	4	micro				69.0562	25.1751	-63.544
'479'	no	238	4	micro				39.9856	41.15	2.82966
'479'	no	239	4	micro				64.5809	26.8758	-58.3843
'479'	yes	240	4	micro				61.1151	130.142	53.0398
'479'	yes	240	5	micro				8.76952	81.4008	89.2267
'479'	yes	240	1	micro				76.6332	308.736	75.1784
'479'	yes	240	1	micro				74.3246	151.477	50.9333
'479'	yes	240	1	micro				29.995	160.679	81.3323
'479'	yes	240	1	micro				19.0639	83.6204	77.2018
'479'	yes	240	3	micro				74.4604	169.885	56.1701
'479'	yes	240	1	micro				92.0516	175.72	47.6145
'479'	yes	240	1	micro				77.6727	253.976	69.4173
'479'	yes	240	1	micro				22.1325	88.2965	74.9339
'479'	yes	240	2	micro				-0.888844	141.34	100.629
'479'	yes	240	2	micro				7.02192	112.564	93.7618
'479'	yes	241	4	micro				94.5689	140.66	32.768
'479'	yes	241	5	micro				16.1307	57.2997	71.8485
'479'	yes	241	1	micro				78.2317	208.004	62.3892
'479'	yes	241	1	micro				58.0772	103.338	43.7986
'479'	yes	241	1	micro				35.8579	143.743	75.0542
'479'	yes	241	1	micro				18.1961	69.4379	73.7951
'479'	yes	241	3	micro				61.1781	123.822	50.592
'479'	yes	241	1	micro				70.4869	145.591	51.5856
'479'	yes	241	1	micro				84.723	183.216	53.7579
'479'	yes	241	1	micro				23.1395	81.613	71.6473
'479'	yes	241	2	micro				18.2218	116.762	84.394
'479'	yes	241	2	micro				35.4653	87.2287	59.3421
'479'	yes	242	4	micro				113.213	185.226	38.8784
'479'	yes	242	5	micro				14.6612	61.3895	76.1178
'479'	yes	242	1	micro				77.2466	144.119	46.4009
'479'	yes	242	1	micro				48.029	120.761	60.2281
'479'	yes	242	1	micro				36.7416	155.824	76.4211
'479'	yes	242	1	micro				19.9094	80.497	75.2669
'479'	yes	242	3	micro				48.6152	130.139	62.6437
'479'	yes	242	1	micro				54.6952	141.412	61.3221
'479'	yes	242	1	micro				57.8331	138.026	58.0999
'479'	yes	242	1	micro				27.9213	100.987	72.3517
'479'	yes	242	2	micro				6.39522	121.118	94.7198
'479'	yes	242	2	micro				26.6766	95.7702	72.1452
'479'	yes	243	4	micro				114.973	175.829	34.6113
'479'	yes	243	0	micro				23.1813	78.9408	70.6346
'479'	yes	243	5	micro				10.4529	57.7937	81.9134
'479'	yes	243	1	micro				81.0856	130.228	37.7356
'479'	yes	243	1	micro				44.6665	107.515	58.4556
'479'	yes	243	1	micro				54.184	149.404	63.7333
'479'	yes	243	1	micro				9.66071	69.5849	86.1167
'479'	yes	243	3	micro				49.3713	122.948	59.8439
'479'	yes	243	1	micro				53.471	130.803	59.1208
'479'	yes	243	1	micro				61.2288	111.488	45.0803
'479'	yes	243	1	micro				28.8592	92.3022	68.734
'479'	yes	243	2	micro				7.54014	107.661	92.9964
'479'	yes	243	2	micro				19.7995	94.1988	78.9812
'479'	yes	244	4	micro				120.475	121.313	0.690662
'479'	yes	244	0	micro				6.67609	75.2974	91.1337
'479'	yes	244	5	micro				14.2399	51.683	72.4476
'479'	yes	244	1	micro				91.2031	82.667	-9.35943
'479'	yes	244	1	micro				61.6858	78.1839	21.1018
'479'	yes	244	1	micro				54.4853	102.385	46.7842
'479'	yes	244	1	micro				31.9567	66.0372	51.608
'479'	yes	244	3	micro				60.7351	96.4778	37.0476
'479'	yes	244	1	micro				44.7684	91.2843	50.9571
'479'	yes	244	1	micro				31.3233	121.052	74.124
'479'	yes	244	1	micro				31.5737	69.2673	54.4176
'479'	yes	244	2	micro				25.0974	96.2025	73.9119
'479'	yes	244	2	micro				40.9639	86.9492	52.8876
'479'	yes	245	4	micro				139.781	152.486	8.33205
'479'	yes	245	5	micro				18.5918	55.2825	66.3695
'479'	yes	245	1	micro				38.039	104.039	63.4378
'479'	yes	245	1	micro				25.4701	78.2439	67.4478
'479'	yes	245	1	micro				61.1871	99.5525	38.5379
'479'	yes	245	1	micro				34.2506	68.4066	49.9309
'479'	yes	245	3	micro				38.8583	104.341	62.7583
'479'	yes	245	1	micro				32.1684	90.6361	64.5082
'479'	yes	245	1	micro				20.8542	99.8767	79.1201
'479'	yes	245	1	micro				-3.2333	58.3325	105.543
'479'	yes	245	2	micro				23.5549	96.8938	75.6899
'479'	yes	245	2	micro				35.0714	93.0203	62.2971
'479'	yes	246	4	micro				79.6198	120.252	33.7894
'479'	yes	246	5	micro				36.0058	45.5996	21.0393
'479'	yes	246	1	micro				133.09	72.4823	-45.5387
'479'	yes	246	1	micro				88.8956	68.8937	-22.5005
'479'	yes	246	1	micro				106.028	97.7946	-7.76552
'479'	yes	246	1	micro				48.1127	93.2644	48.4125
'479'	yes	246	3	micro				95.6869	96.6118	0.957333
'479'	yes	246	1	micro				79.4671	103.797	23.4399
'479'	yes	246	1	micro				85.9471	82.9243	-3.51708
'479'	yes	246	1	micro				128.978	110.896	-14.0196
'479'	yes	246	2	micro				53.5201	87.3727	38.745
'479'	yes	246	2	micro				42.2983	94.7354	55.3511
'479'	yes	247	4	micro				58.2551	78.6026	25.8866
'479'	yes	247	1	micro				24.9951	104.029	75.9728
'479'	yes	247	1	micro				19.2903	66.2535	70.8841
'479'	yes	247	1	micro				44.8449	93.263	51.9156
'479'	yes	247	1	micro				18.9838	71.0487	73.2805
'479'	yes	247	3	micro				31.33	148.381	78.8855
'479'	yes	247	1	micro				15.0317	90.5273	83.3954
'479'	yes	247	1	micro				28.1776	96.1816	70.7037
'479'	yes	247	1	micro				36.2792	76.5739	52.6219
'479'	yes	209	4	micro				14.8916	48.7203	69.4346
'479'	yes	209	1	micro				35.8282	82.7688	56.713
'479'	yes	209	1	micro				87.4606	85.8223	-1.87318
'479'	yes	209	1	micro				68.1507	74.7518	8.83073
'479'	yes	209	1	micro				69.1719	36.9971	-46.5142
'479'	yes	209	3	micro				61.407	91.2576	32.7103
'479'	yes	209	1	micro				84.4152	57.7076	-31.6384
'479'	yes	209	1	micro				77.0299	56.6058	-26.5145
'479'	yes	209	1	micro				88.9363	28.4466	-68.0147
'479'	yes	209	2	micro				21.6618	84.7976	74.4547
'479'	yes	209	2	micro				31.8382	95.423	66.6347
'505'	yes	317	1	micro				38.6982	69.9128	44.648
'505'	yes	317	1	micro				25.7145	79.9699	67.8448
'505'	yes	317	1	micro				91.0795	73.9803	-18.7739
'505'	yes	317	0	micro				1.72468	79.5008	97.8306
'505'	yes	317	1	micro				22.3064	75.1375	70.3126
'505'	yes	317	1	micro				60.9869	98.6117	38.1544
'505'	yes	318	1	micro				78.7124	102.861	23.4772
'505'	yes	318	1	micro				49.326	77.9369	36.7104
'505'	yes	318	1	micro				64.9245	85.0933	23.7019
'505'	yes	318	3	micro				101.428	111.415	8.96384
'505'	yes	318	1	micro				42.7643	99.1607	56.8738
'505'	yes	318	1	micro				79.5415	104.038	23.5458
'505'	yes	318	1	micro				105.392	78.6382	-25.3851
'505'	yes	319	1	micro				44.1727	74.421	40.6449
'505'	yes	319	1	micro				30.5064	78.4803	61.1286
'505'	yes	319	0	micro				70.988	75.2457	5.65841
'505'	yes	319	3	micro				48.2014	96.1568	49.872
'505'	yes	319	1	micro				25.894	97.3421	73.399
'505'	yes	319	1	micro				47.3833	100.883	53.0314
'505'	yes	319	1	micro				93.2379	78.0063	-16.3363
'505'	yes	321	1	micro				1.66053	82.903	97.997
'505'	yes	321	1	micro				12.2437	82.6958	85.1943
'505'	yes	323	4	micro				43.7144	56.4872	22.6119
'505'	yes	323	5	micro				66.2256	69.5337	4.75754
'505'	yes	323	1	micro				74.57	91.2039	18.2381
'505'	yes	323	1	micro				56.0456	87.9082	36.2453
'505'	yes	323	1	micro				86.9292	78.545	-9.64488
'505'	yes	323	0	micro				93.497	80.6006	-13.7934
'505'	yes	323	1	micro				59.0747	98.7217	40.1604
'505'	yes	323	1	micro				55.3719	99.9161	44.5817
'505'	yes	323	1	micro				65.5217	78.7604	16.8088
'505'	yes	324	1	micro				-0.0555474	89.5765	100.062
'505'	no	376	5	micro				66.7786	48.8853	-26.795
'505'	no	376	1	micro				76.8035	69.3294	-9.73142
'505'	no	376	1	micro				96.2534	78.7581	-18.1763
'505'	no	376	0	micro				28.2824	80.1082	64.6947
'505'	no	376	3	micro				69.6619	99.6189	30.0716
'505'	no	376	1	micro				73.5985	73.5366	-0.0841414
'505'	no	376	1	micro				74.713	71.437	-4.38483
'505'	no	376	2	micro				118.146	85.8175	-27.3633
'505'	no	376	2	micro				102.845	87.3457	-15.0704
'505'	no	377	5	micro				93.9903	62.4685	-33.5373
'505'	no	377	1	micro				26.9068	79.7983	66.2815
'505'	no	377	0	micro				141.983	22.0815	-84.4478
'505'	no	377	3	micro				66.8297	108.679	38.5073
'505'	no	377	1	micro				66.0914	75.5132	12.4771
'505'	no	377	1	micro				99.2969	62.5314	-37.0258
'505'	no	377	2	micro				200.696	114.799	-42.7995
'505'	no	377	2	micro				118.378	100.962	-14.7117
'505'	no	378	5	micro				68.9749	50.2506	-27.1465
'505'	no	378	2	micro				169.74	89.5899	-47.2194
'505'	no	378	2	micro				102.945	94.7067	-8.00256
'505'	no	380	5	micro				59.9944	48.8913	-18.507
'505'	no	380	1	micro				14.1188	88.5692	84.059
'505'	no	380	1	micro				103.644	87.0328	-16.0272
'505'	no	380	1	micro				105.56	76.3584	-27.6635
'505'	no	380	2	micro				149.998	101.406	-32.3951
'505'	no	380	2	micro				110.576	85.5364	-22.6446
'd011'	no	410	1	micro				35.2603	30.5624	-13.3234
'd011'	no	410	1	micro				23.5229	35.9176	34.5088
'd011'	no	410	1	micro				17.8066	22.2695	20.0403
'd011'	no	410	1	micro				26.0966	29.0413	10.1396
'd011'	no	410	1	micro				22.1708	27.6525	19.8237
'd011'	no	410	1	micro				31.2168	30.5832	-2.0294
'd011'	no	410	1	micro				23.7586	28.9201	17.8474
'd011'	no	410	4	micro				12.0122	18.9865	36.7326
'd011'	no	410	1	micro				9.39096	26.9341	65.1335
'd011'	no	410	2	micro				46.1282	49.3063	6.44553
'd011'	no	410	3	micro				25.3839	42.5115	40.2894
'd011'	no	411	1	micro				31.8876	20.6756	-35.1612
'd011'	no	411	1	micro				38.2948	21.6979	-43.3399
'd011'	no	411	1	micro				32.1137	14.9928	-53.3133
'd011'	no	411	1	micro				35.1002	19.0859	-45.6246
'd011'	no	411	1	micro				24.0052	16.5539	-31.0402
'd011'	no	411	1	micro				24.3626	24.3498	-0.0526848
'd011'	no	411	1	micro				28.2949	13.0388	-53.9183
'd011'	no	411	4	micro				13.0343	17.7295	26.4828
'd011'	no	411	1	micro				22.1393	20.3858	-7.92031
'd011'	no	411	2	micro				39.9969	49.4558	19.1259
'd011'	no	411	3	micro				39.5778	31.8089	-19.6295
'd011'	no	413	1	micro				32.4255	24.2561	-25.1942
'd011'	no	413	1	micro				33.6299	30.5	-9.30695
'd011'	no	413	1	micro				17.519	26.9662	35.0337
'd011'	no	413	1	micro				29.4751	32.4651	9.20983
'd011'	no	413	1	micro				27.8068	22.5885	-18.7661
'd011'	no	413	1	micro				30.0959	30.8275	2.37319
'd011'	no	413	1	micro				28.405	26.9915	-4.97642
'd011'	no	413	2	micro				68.3595	32.3279	-52.709
'd011'	no	413	4	micro				22.3065	10.545	-52.727
'd011'	no	413	1	micro				24.9856	27.2531	8.32019
'd011'	no	413	2	micro				68.4158	43.5508	-36.3439
'd011'	no	413	2	micro				50.3426	48.3529	-3.95218
'd011'	no	413	3	micro				34.8411	31.5329	-9.49513
'd011'	no	414	1	micro				5.06293	29.4086	82.7842
'd011'	no	414	1	micro				9.97175	17.5524	43.1886
'd011'	no	414	1	micro				27.7789	13.8431	-50.1668
'd011'	no	415	1	micro				44.6101	32.9782	-26.0746
'd011'	no	415	1	micro				32.3431	28.4107	-12.1581
'd011'	no	415	1	micro				27.6751	26.6155	-3.82848
'd011'	no	415	1	micro				36.0413	31.3944	-12.8932
'd011'	no	415	1	micro				37.7416	34.1789	-9.43969
'd011'	no	415	1	micro				40.4107	39.4963	-2.26284
'd011'	no	415	1	micro				33.9668	26.1324	-23.065
'd011'	no	415	2	micro				41.1163	46.1064	10.8229
'd011'	no	415	4	micro				29.9157	16.4382	-45.0517
'd011'	no	415	1	micro				32.2715	30.8654	-4.35734
'd011'	no	415	2	micro				77.3382	46.5524	-39.8067
'd011'	no	415	2	micro				38.7698	52.5094	26.166
'd011'	no	415	3	micro				42.9315	54.3489	21.0077
'd011'	no	416	1	micro				11.03	28.0371	60.6592
'd011'	no	416	1	micro				17.7369	14.6055	-17.6549
'd011'	no	416	1	micro				19.5167	16.5306	-15.3004
'd011'	no	416	4	micro				9.55238	18.7087	48.9414
'd011'	no	420	1	micro				29.8387	4.55365	-84.7391
'd011'	no	420	1	micro				32.4738	1.88901	-94.183
'd011'	no	420	1	micro				29.415	7.91621	-73.0878
'd011'	no	420	1	micro				34.2451	12.459	-63.6181
'd011'	no	420	1	micro				29.3516	7.04263	-76.006
'd011'	no	420	1	micro				36.1017	3.57923	-90.0857
'd011'	no	420	1	micro				37.2682	9.8591	-73.5455
'd011'	no	420	2	micro				103.68	9.83806	-90.5112
'd011'	no	420	4	micro				24.5469	6.27916	-74.4197
'd011'	no	420	1	micro				27.1319	6.31786	-76.7143
'd011'	no	420	2	micro				73.0461	43.4348	-40.5378
'd011'	no	420	2	micro				95.1665	17.1739	-81.9539
'd011'	no	420	3	micro				48.5259	6.65718	-86.2812
'd011'	no	423	1	micro				25.9894	-1.8033	-106.939
'd011'	no	423	1	micro				27.2996	1.33324	-95.1163
'd011'	no	423	1	micro				25.6837	7.70593	-69.9968
'd011'	no	423	1	micro				16.0969	2.32822	-85.5362
'd011'	no	423	1	micro				26.8991	1.50613	-94.4008
'd011'	no	423	2	micro				107.476	15.4896	-85.5879
'd011'	no	423	2	micro				92.9859	38.7217	-58.3574
'd011'	no	423	2	micro				97.133	16.358	-83.1591
'd011'	no	423	2	micro				95.1084	18.174	-80.8913
'd011'	no	423	2	micro				99.4322	17.7063	-82.1926
'd011'	no	423	3	micro				45.927	8.39453	-81.722
'd011'	no	409	1	micro				55.1897	39.2209	-28.9343
'd011'	no	409	1	micro				52.3716	36.7099	-29.9048
'd011'	no	409	1	micro				29.7329	25.4082	-14.5451
'd011'	no	409	1	micro				49.78	39.2024	-21.2487
'd011'	no	409	1	micro				45.6657	37.5608	-17.7484
'd011'	no	409	1	micro				45.8572	38.1265	-16.8584
'd011'	no	409	1	micro				48.9761	30.7801	-37.1527
'd011'	no	409	2	micro				74.9246	31.9801	-57.317
'd011'	no	409	4	micro				30.9986	15.3738	-50.405
'd011'	no	409	1	micro				35.0531	21.0886	-39.8382
'd011'	no	409	2	micro				78.915	48.3491	-38.7327
'd011'	no	409	2	micro				72.859	46.7982	-35.7688
'd011'	no	409	3	micro				45.5973	38.0822	-16.4813
'd009'	yes	629	1	micro				119.436	54.6067	-54.2793
'd009'	yes	631	1	micro				105.527	11.5063	-89.0964
'489'	yes	741	1	micro				16.1931	79.5708	79.6495
'489'	yes	741	1	micro				56.8576	103.633	45.1359
'489'	yes	741	1	micro				24.2245	74.6616	67.5543
'489'	yes	741	0	micro				29.1082	66.6053	56.2975
'489'	yes	741	1	micro				90.8066	68.3794	-24.6977
'489'	yes	742	1	micro				12.8562	83.7249	84.6447
'489'	yes	742	1	micro				43.8696	83.5314	47.4813
'489'	yes	742	1	micro				21.2124	84.4328	74.8766
'489'	yes	742	0	micro				13.2694	71.8963	81.5436
'489'	yes	742	1	micro				69.3328	49.5442	-28.5414
'489'	yes	742	1	micro				58.2505	82.3086	29.2291
'489'	yes	742	1	micro				97.4988	83.8034	-14.0467
'489'	yes	744	5	micro				87.7254	27.2838	-68.8986
'489'	yes	744	1	micro				67.9768	77.1921	11.9381
'489'	yes	744	1	micro				112.225	90.2293	-19.5999
'489'	yes	744	1	micro				64.9782	79.9043	18.68
'489'	yes	744	0	micro				88.0022	81.7144	-7.14505
'489'	yes	744	3	micro				144.81	46.5897	-67.8271
'489'	yes	744	1	micro				103.346	65.1293	-36.9795
'489'	yes	744	1	micro				96.1377	66.4422	-30.8885
'489'	yes	744	1	micro				150.351	81.8179	-45.5822
'489'	yes	745	5	micro				77.9627	41.5778	-46.6696
'489'	yes	745	1	micro				93.9434	94.7938	0.897039
'489'	yes	745	1	micro				101.888	142.639	28.5693
'489'	yes	745	1	micro				61.6696	99.2876	37.888
'489'	yes	745	0	micro				130.26	84.4537	-35.1655
'489'	yes	745	3	micro				126.997	71.6628	-43.5713
'489'	yes	745	1	micro				82.3891	121.583	32.2363
'489'	yes	745	1	micro				56.1001	85.2434	34.1884
'489'	yes	745	1	micro				117.194	103.385	-11.7824
'489'	yes	746	1	micro				85.5422	69.0754	-19.2499
'489'	yes	746	1	micro				96.2324	70.0916	-27.1643
'489'	yes	746	1	micro				51.1222	77.9455	34.4128
'489'	yes	746	0	micro				39.171	80.0208	51.0489
'489'	yes	746	1	micro				116.626	33.3777	-71.3805
'489'	yes	746	1	micro				126.781	19.4382	-84.6679
'489'	yes	747	1	micro				70.7561	89.831	21.2342
'489'	yes	747	1	micro				65.6079	102.581	36.0427
'489'	yes	747	1	micro				34.3426	80.0674	57.1079
'489'	yes	747	0	micro				59.3766	76.9531	22.8405
'489'	yes	747	3	micro				153.052	81.6464	-46.6543
'489'	yes	747	1	micro				62.2791	74.5632	16.4747
'489'	yes	747	1	micro				109.112	70.1313	-35.7253
'489'	yes	747	1	micro				85.2093	88.4315	3.64374
'489'	yes	748	1	micro				58.4356	82.8316	29.4525
'489'	yes	748	1	micro				26.9682	84.0062	67.8974
'489'	yes	748	1	micro				59.792	70.7545	15.4936
'489'	no	767	1	micro				-1.75438	80.8974	102.169
'489'	no	769	1	micro				22.7253	101.052	77.5113
'489'	no	769	1	micro				68.7323	102.656	33.0462
'489'	no	769	1	micro				43.7597	82.1843	46.7541
'489'	no	769	0	micro				48.7729	77.6451	37.1848
'489'	no	769	3	micro				97.7805	120.198	18.6503
'489'	no	769	1	micro				64.1393	97.5711	34.2641
'489'	no	769	1	micro				35.8701	74.2471	51.6882
'489'	no	769	1	micro				111.395	86.3488	-22.4843
'489'	no	770	1	micro				20.2371	75.9074	73.3398
'489'	no	770	1	micro				12.8013	71.8703	82.1884
'489'	no	771	1	micro				74.1695	90.7118	18.2361
'489'	no	771	1	micro				32.0615	91.2464	64.8628
'489'	no	771	0	micro				-20.8355	81.492	125.568
'489'	no	771	1	micro				40.5164	84.7422	52.1886
'489'	no	771	1	micro				93.1189	87.0801	-6.48504
'489'	no	771	1	micro				38.3238	91.9625	58.3267
'489'	no	772	1	micro				13.9566	102.597	86.3967
'489'	no	772	1	micro				72.9527	69.5797	-4.62363
'489'	no	772	0	micro				24.6645	75.7541	67.4414
'489'	no	772	1	micro				106.079	39.8643	-62.4201
'489'	no	772	1	micro				94.3911	88.6139	-6.1205
'479'	no	210	1	macro				56.9285	71.534	20.4176
'479'	no	210	1	macro				86.1288	49.0609	-43.0378
'479'	no	210	1	macro				78.2029	32.7165	-58.1646
'479'	no	210	3	macro				79.4504	75.6035	-4.84182
'479'	no	210	1	macro				47.5656	62.2568	23.5978
'479'	no	210	1	macro				77.2627	24.7944	-67.9089
'479'	no	215	4	macro				35.9946	78.3586	54.0643
'479'	no	215	1	macro				60.4743	69.6263	13.1445
'479'	no	215	1	macro				52.4784	65.0771	19.3596
'479'	no	215	1	macro				16.1629	96.4131	83.2358
'479'	no	216	4	macro				109.687	126.35	13.1877
'479'	no	216	0	macro				110.967	44.4865	-59.91
'479'	no	216	1	macro				99.3843	21.8563	-78.0083
'479'	no	216	1	macro				90.2633	105.09	14.1088
'479'	no	216	3	macro				20.5865	85.1316	75.818
'479'	no	216	1	macro				57.7199	45.0718	-21.913
'479'	no	216	1	macro				24.6831	71.9975	65.7167
'479'	no	217	4	macro				46.9621	34.4331	-26.6789
'479'	no	217	1	macro				72.57	68.9493	-4.98934
'479'	no	217	1	macro				20.9395	87.9148	76.1821
'479'	no	218	4	macro				31.9411	31.5858	-1.11229
'479'	no	218	1	macro				32.6852	62.4373	47.6511
'479'	no	218	1	macro				18.9363	63.0348	69.959
'479'	no	218	1	macro				10.0684	71.8355	85.9841
'479'	no	208	4	macro				33.2154	49.1714	32.4497
'479'	no	208	5	macro				23.0356	46.8557	50.8372
'479'	no	208	1	macro				28.9961	52.1268	44.3739
'479'	no	208	1	macro				64.8627	79.4083	18.3175
'479'	no	208	3	macro				54.7987	86.1525	36.3933
'479'	no	208	1	macro				27.0086	57.9366	53.3825
'479'	no	209	4	macro				39.877	49.9995	20.2453
'479'	no	209	5	macro				37.0354	45.9425	19.3875
'479'	no	209	1	macro				44.3445	61.5126	27.9099
'479'	no	209	1	macro				44.9968	71.4944	37.0626
'479'	no	209	1	macro				85.4401	33.9132	-60.3076
'479'	no	209	1	macro				67.9683	59.3458	-12.6861
'479'	no	209	3	macro				75.9861	67.0353	-11.7795
'479'	no	209	1	macro				60.9678	69.0319	11.6818
'479'	no	209	1	macro				81.2309	22.7327	-72.0147
'479'	no	209	2	macro				71.7964	71.2882	-0.707923
'd011'	no	410	1	macro				101.463	85.4277	-15.804
'd011'	no	410	1	macro				134.402	93.8427	-30.1779
'd011'	no	410	1	macro				104.964	121.655	13.7202
'd011'	no	410	1	macro				95.903	102.259	6.21515
'd011'	no	410	1	macro				115.837	119.372	2.961
'd011'	no	410	1	macro				141.736	131.428	-7.27229
'd011'	no	410	1	macro				147.416	115.259	-21.814
'd011'	no	410	2	macro				117.389	52.9436	-54.8988
'd011'	no	410	0	macro				26.3478	9.85688	-62.5894
'd011'	no	410	4	macro				65.4893	1.25156	-98.0889
'd011'	no	410	1	macro				119.486	116.35	-2.62411
'd011'	no	410	2	macro				111.51	59.3745	-46.7543
'd011'	no	410	2	macro				96.3883	28.3384	-70.5998
'd011'	no	410	2	macro				65.6834	45.2015	-31.1828
'd011'	no	410	2	macro				89.8133	54.4885	-39.3313
'd011'	no	410	3	macro				167.314	122.014	-27.075
'd011'	no	411	1	macro				100.395	65.0917	-35.1647
'd011'	no	411	1	macro				139.603	76.5645	-45.1554
'd011'	no	411	1	macro				107.584	109.314	1.58228
'd011'	no	411	1	macro				100.987	88.7454	-12.1218
'd011'	no	411	1	macro				118.531	108.232	-8.68898
'd011'	no	411	1	macro				134.031	108.632	-18.9503
'd011'	no	411	1	macro				134.276	94.9709	-29.272
'd011'	no	411	2	macro				112.509	34.6786	-69.1771
'd011'	no	411	4	macro				48.7422	-1.47236	-103.021
'd011'	no	411	1	macro				111.912	109.856	-1.83732
'd011'	no	411	2	macro				104.319	45.6806	-56.2109
'd011'	no	411	2	macro				88.1451	22.1787	-74.8385
'd011'	no	411	2	macro				62.765	47.8418	-23.7763
'd011'	no	411	2	macro				75.3967	48.1899	-36.0849
'd011'	no	411	3	macro				149.178	98.8158	-33.7598
'd011'	no	412	1	macro				28.8252	35.2912	18.322
'd011'	no	412	1	macro				31.4741	25.5112	-18.9455
'd011'	no	412	1	macro				26.4951	38.834	31.7735
'd011'	no	412	1	macro				28.5286	34.0628	16.2468
'd011'	no	412	1	macro				19.907	33.632	40.8093
'd011'	no	412	1	macro				28.0777	33.4263	16.001
'd011'	no	412	1	macro				27.0818	31.5286	14.1042
'd011'	no	412	4	macro				29.6851	-3.9819	-113.414
'd011'	no	412	1	macro				26.9314	37.0733	27.3564
'd011'	no	412	3	macro				32.1497	39.3139	18.2232
'd011'	no	413	1	macro				21.7172	18.9009	-12.9679
'd011'	no	413	1	macro				0.785045	19.4817	95.9703
'd011'	no	413	4	macro				19.3909	-9.41705	-148.564
'd011'	no	415	1	macro				0.301963	22.8492	98.6784
'd011'	no	415	1	macro				8.08054	26.0032	68.9249
'd011'	no	415	1	macro				0.931258	20.7565	95.5134
'd011'	no	415	4	macro				17.1854	-2.473	-114.39
'd011'	no	416	1	macro				3.48848	18.7754	81.42
'd011'	no	416	4	macro				17.9294	-4.39379	-124.506
'd011'	no	418	1	macro				26.1981	24.0856	-8.06342
'd011'	no	418	1	macro				29.5924	16.4823	-44.3022
'd011'	no	418	1	macro				14.8554	36.0111	58.7476
'd011'	no	418	1	macro				20.1271	33.6223	40.1377
'd011'	no	418	1	macro				18.3584	28.0883	34.6402
'd011'	no	418	1	macro				19.2562	29.8388	35.466
'd011'	no	418	1	macro				11.6203	30.8258	62.3033
'd011'	no	418	1	macro				23.6124	36.0212	34.4487
'd011'	no	418	3	macro				43.8549	23.9098	-45.4799
'd011'	no	443	1	macro				17.6803	32.4152	45.4567
'd011'	no	451	1	macro				5.07819	44.7563	88.6537
'd011'	no	451	1	macro				22.2642	31.9752	30.3702
'd011'	no	451	1	macro				7.15177	35.3558	79.772
'd011'	no	451	1	macro				12.9408	29.6954	56.4217
'd011'	no	451	1	macro				8.17534	23.8807	65.766
'd011'	no	451	1	macro				23.4058	19.8174	-15.331
'd011'	no	451	1	macro				7.3111	29.7727	75.4436
'd011'	no	452	1	macro				10.6998	30.2622	64.6429
'd011'	no	452	1	macro				12.771	25.322	49.5655
'd011'	no	409	1	macro				97.3845	88.7016	-8.91604
'd011'	no	409	1	macro				116.298	89.9193	-22.6821
'd011'	no	409	1	macro				91.305	105.979	13.8463
'd011'	no	409	1	macro				82.4563	93.2189	11.5455
'd011'	no	409	1	macro				106.644	118.73	10.1794
'd011'	no	409	1	macro				120.183	120.794	0.505689
'd011'	no	409	1	macro				125.857	111.164	-11.6741
'd011'	no	409	2	macro				107.323	52.1003	-51.4547
'd011'	no	409	0	macro				28.8714	11.2446	-61.0529
'd011'	no	409	4	macro				66.0027	7.68566	-88.3555
'd011'	no	409	1	macro				103.144	109.348	5.67375
'd011'	no	409	2	macro				99.2204	58.9965	-40.54
'd011'	no	409	2	macro				87.8977	29.5083	-66.4288
'd011'	no	409	2	macro				62.1885	43.5047	-30.0439
'd011'	no	409	2	macro				81.3563	54.4967	-33.0148
'd011'	no	409	3	macro				143.801	106.167	-26.1714
'd011'	no	510	1	macro				102.551	95.8864	-6.49888
'd011'	no	510	1	macro				99.1868	93.6819	-5.55001
'd011'	no	510	4	macro				18.659	10.2988	-44.8052
'd011'	no	510	1	macro				80.0771	91.6085	12.5877
'd011'	no	510	1	macro				77.7692	74.8644	-3.73517
'd011'	no	510	1	macro				84.7172	66.5907	-21.3965
'd011'	no	510	1	macro				108.312	97.9506	-9.56629
'd011'	no	510	3	macro				114.261	105.787	-7.41658
'd011'	no	510	0	macro				37.6967	75.1324	49.8264
'd011'	no	510	0	macro				50.0205	69.3848	27.9086
'd011'	no	511	1	macro				89.0929	82.3825	-7.5319
'd011'	no	511	1	macro				96.3253	94.097	-2.31339
'd011'	no	511	1	macro				89.0524	83.2098	-6.56084
'd011'	no	511	1	macro				76.4156	63.2865	-17.1811
'd011'	no	511	1	macro				91.3367	66.1208	-27.6077
'd011'	no	511	1	macro				108.949	79.7864	-26.7669
'd011'	no	511	3	macro				106.319	110.826	4.06691
'd011'	no	511	0	macro				65.6418	73.3568	10.517
'd011'	no	512	1	macro				33.7633	12.1344	-64.0603
'd011'	no	512	1	macro				32.1871	30.2955	-5.87677
'd011'	no	512	3	macro				10.5015	62.8206	83.2833
'd011'	no	518	1	macro				17.72	40.9725	56.7514
'd011'	no	518	1	macro				14.3117	47.6532	69.9671
'd011'	no	518	1	macro				8.49193	45.9167	81.5058
'd011'	no	518	3	macro				33.1599	30.2057	-8.90896
'd011'	no	509	1	macro				88.7656	88.6131	-0.171759
'd011'	no	509	1	macro				95.4102	91.4722	-4.12745
'd011'	no	509	4	macro				16.0346	17.2626	7.11388
'd011'	no	509	1	macro				78.8172	83.7518	5.89199
'd011'	no	509	1	macro				65.3349	64.0536	-1.96107
'd011'	no	509	1	macro				70.4424	57.3419	-18.5973
'd011'	no	509	1	macro				96.4139	89.526	-7.14406
'd011'	no	509	3	macro				90.4158	88.6642	-1.93724
'd011'	no	509	0	macro				73.7899	71.8453	-2.63527
'd011'	no	509	0	macro				42.0835	67.5907	37.7377
'd011'	no	509	0	macro				31.0306	68.0432	54.3958
'd009'	no	625	4	macro				12.1383	55.2474	78.0292
'd009'	no	625	1	macro				30.7531	71.6581	57.0835
'd009'	no	625	1	macro				14.0399	131.807	89.3482
'd009'	no	625	1	macro				10.3929	117.173	91.1303
'd009'	no	625	1	macro				27.7966	119.725	76.783
'd009'	no	626	4	macro				42.561	34.371	-19.243
'd009'	no	626	1	macro				51.5145	58.1653	11.4342
'd009'	no	626	1	macro				23.7775	111.944	78.7595
'd009'	no	626	1	macro				11.6551	124.172	90.6138
'd009'	no	626	1	macro				36.9543	115.962	68.1324
'd009'	no	626	1	macro				96.1248	101.537	5.33053
'd009'	no	627	4	macro				43.8984	24.8	-43.5058
'd009'	no	627	0	macro				93.9267	51.5553	-45.1111
'd009'	no	627	1	macro				23.0685	100.071	76.9478
'd009'	no	627	1	macro				56.3525	54.1657	-3.8805
'd009'	no	627	1	macro				101.528	63.013	-37.9353
'd009'	no	627	1	macro				28.9742	131.769	78.0113
'd009'	no	627	1	macro				68.5629	111.382	38.4432
'd009'	no	627	1	macro				101.193	127.142	20.4091
'd009'	no	627	1	macro				75.9913	75.9296	-0.0812665
'd009'	no	628	4	macro				36.6311	45.4501	19.4036
'd009'	no	628	0	macro				60.073	87.6125	31.4333
'd009'	no	628	1	macro				45.48	61.6579	26.2383
'd009'	no	628	1	macro				64.0622	98.5075	34.9672
'd009'	no	628	1	macro				36.861	132.917	72.2676
'd009'	no	628	1	macro				84.6274	78.0533	-7.7683
'd009'	no	628	1	macro				109.926	64.434	-41.3843
'd009'	no	628	1	macro				77.8663	59.281	-23.8682
'd009'	no	629	1	macro				26.6116	117.451	77.3423
'd009'	no	629	1	macro				90.3471	8.29509	-90.8186
'd009'	no	629	1	macro				7.30871	113.473	93.5591
'489'	no	744	1	macro				37.4482	77.9832	51.9791
'489'	no	744	1	macro				35.2656	96.8291	63.5795
'489'	no	744	1	macro				10.4818	72.5504	85.5524
'489'	no	744	0	macro				30.1163	67.0222	55.0651
'489'	no	744	3	macro				76.5293	98.4549	22.2697
'489'	no	744	1	macro				52.8332	77.6385	31.9497
'489'	no	744	1	macro				45.0578	60.4371	25.4469
'489'	no	744	1	macro				62.2656	77.6307	19.7925
'489'	no	745	1	macro				42.3062	65.0423	34.9558
'489'	no	745	1	macro				36.6919	75.3177	51.2838
'489'	no	745	1	macro				5.23854	70.1442	92.5318
'489'	no	745	0	macro				30.3555	61.2424	50.4338
'489'	no	745	1	macro				31.8685	84.5722	62.318
'489'	no	745	1	macro				49.9916	60.727	17.6782
'489'	no	745	1	macro				50.6787	69.597	27.1826
'd023'	no	913	1	macro				44.1235	32.6158	-26.0808
'd023'	no	913	1	macro				-5.92722	29.6476	119.992
'd023'	no	913	1	macro				107.753	36.775	-65.8711
'd023'	no	913	0	macro				94.5015	27.2891	-71.1231
'd023'	no	914	1	macro				43.0929	29.7732	-30.9092
'd023'	no	914	1	macro				74.0273	38.0895	-48.5467
'd023'	no	914	1	macro				-2.57442	29.2871	108.79
'd023'	no	914	0	macro				19.5867	36.9066	46.9291
'd023'	no	915	5	macro				16.0344	29.906	46.3839
'd023'	no	915	1	macro				98.3671	36.125	-63.2753
'd023'	no	915	1	macro				33.3021	34.1903	2.59779
'd023'	no	915	1	macro				30.8942	31.921	3.21687
'd023'	no	915	1	macro				20.7991	32.0284	35.0605
'd023'	no	915	1	macro				78.3051	40.0293	-48.8803
'd023'	no	915	1	macro				1.61562	30.1805	94.6468
'd023'	no	915	1	macro				41.4335	62.9546	34.1851
'd023'	no	915	1	macro				27.1292	35.4754	23.5267
'd023'	no	915	0	macro				72.3424	42.7523	-40.9029
'd023'	no	920	4	macro				89.1665	8.4601	-90.512
'd023'	no	920	1	macro				46.4916	44.5116	-4.25892
'd023'	no	920	0	macro				26.3415	33.5885	21.5761
'd023'	no	921	4	macro				4.56251	23.083	80.2343
'd023'	no	921	5	macro				15.7842	29.1381	45.8296
'd023'	no	921	1	macro				33.2786	33.9458	1.96549
'd023'	no	921	1	macro				55.7963	33.4338	-40.0788
'd023'	no	921	1	macro				52.9472	31.0137	-41.4252
'd023'	no	921	1	macro				15.066	30.9378	51.3022
'd023'	no	921	1	macro				82.2859	35.7154	-56.5959
'd023'	no	921	1	macro				43.4454	30.2792	-30.3051
'd023'	no	921	1	macro				59.9532	60.0365	0.138773
'd023'	no	921	1	macro				13.167	35.5426	62.9544
'd023'	no	921	0	macro				63.0266	33.3001	-47.165
'd023'	no	922	5	macro				12.2256	27.9528	56.2636
'd023'	no	922	1	macro				50.9148	34.7191	-31.8094
'd023'	no	922	1	macro				49.9995	32.0035	-35.9924
'd023'	no	922	1	macro				50.1093	29.7012	-40.7272
'd023'	no	922	1	macro				35.9811	34.9411	-2.89052
'd023'	no	922	1	macro				123.545	35.718	-71.0889
'd023'	no	922	1	macro				44.9055	34.4938	-23.1857
'd023'	no	922	1	macro				64.4342	61.1791	-5.05174
'd023'	no	922	1	macro				40.3099	35.2	-12.6766
'd023'	no	922	0	macro				52.6685	32.9083	-37.518
'd023'	no	922	2	macro				16.0904	54.6721	70.5693
'd023'	no	922	2	macro				-6.34191	58.9707	110.754
'd023'	no	923	5	macro				33.2573	30.4331	-8.49204
'd023'	no	923	1	macro				60.8107	37.2541	-38.7376
'd023'	no	923	1	macro				38.2889	33.9609	-11.3035
'd023'	no	923	1	macro				36.5482	33.5541	-8.19206
'd023'	no	923	1	macro				21.6609	35.134	38.3477
'd023'	no	923	1	macro				78.1162	32.4679	-58.4364
'd023'	no	923	1	macro				32.4271	33.1306	2.12332
'd023'	no	923	1	macro				94.523	58.5592	-38.0476
'd023'	no	923	1	macro				26.6075	31.9997	16.8509
'd023'	no	923	0	macro				50.2559	29.5207	-41.2592
'd023'	no	923	2	macro				26.5521	56.6104	53.0969
'd023'	no	923	2	macro				16.1357	58.1698	72.2611
'd023'	no	924	5	macro				36.7275	31.3158	-14.7348
'd023'	no	924	1	macro				80.7457	38.4825	-52.3411
'd023'	no	924	1	macro				45.9243	30.8928	-32.7309
'd023'	no	924	1	macro				33.9989	33.0647	-2.74753
'd023'	no	924	1	macro				37.9223	33.8902	-10.6323
'd023'	no	924	1	macro				87.6572	37.056	-57.7262
'd023'	no	924	1	macro				45.3134	32.4835	-28.3137
'd023'	no	924	1	macro				66.8925	65.335	-2.32837
'd023'	no	924	1	macro				31.5024	33.4755	5.89392
'd023'	no	924	0	macro				73.4664	34.578	-52.9336
'd023'	no	924	2	macro				17.9648	58.4857	69.2835
'd023'	no	924	2	macro				49.6135	59.7055	16.9029
'd023'	no	924	2	macro				22.77	54.4699	58.197
'd023'	no	924	2	macro				22.2719	62.028	64.0938
'd023'	no	907	1	macro				64.1919	33.4944	-47.8214
'd023'	no	907	1	macro				22.2164	33.8479	34.3641
'd023'	no	907	1	macro				49.1777	38.0545	-22.6184
'd023'	no	907	0	macro				48.1983	29.0166	-39.7975
'd023'	no	908	1	macro				33.9643	35.4338	4.14714
'd023'	no	908	1	macro				16.6156	31.2438	46.8196
'd023'	no	908	1	macro				50.1238	40.8273	-18.547
'd023'	no	908	0	macro				47.7548	26.4176	-44.6807
'd017'	no	1034	1	macro				41.4386	2.31643	-94.41
'd017'	no	1034	1	macro				17.3253	18.9321	8.48713
'd017'	no	1034	1	macro				40.9571	8.32855	-79.6652
'd017'	no	1037	1	macro				12.0355	21.7357	44.6281
'd017'	no	1037	1	macro				40.1361	9.83639	-75.4924
'd017'	no	1037	1	macro				32.2818	22.6963	-29.6934
'd017'	no	1037	1	macro				41.1226	15.9181	-61.291
'd025'	no	1361	1	macro				3.17592	23.1138	86.2597

## Sheet: 4) HG wake NREM  
Results + Extended Data Figure 3c
Two-level linear mixed model (channels and patients)
micro	Mean Gain = -7.653, 95% CI [-23.732, 8.426], t(5.001)=-1.223, SE=6.255, p=0.276
macro	Mean Gain = 27.480, 95% CI [-0.461, 55.422], t(1.829)=1.928, SE=14.256, p=0.205
macro - micro	Coefficient	SE	95% CI	t(5.42)	p
	41.72	7.04	(24.04, 59.40)	5.93	0.001
Main effect for stimulua type: F(5,4.663) = 0.621, p=0.694
Patient	A1(yes/no)	channels	Stimulus Type (0=DRC, 1=words, 2=music, 3=sentence, 4=click-train	signal type (Gamma/Spiking/ABD/40-Hz Locking)	StateA (Wake/REM/N2/N3...)	StateB	signal units (spikes/s, dB, ITPC, etc)	Values StateA	Value StateB	Gain
472	no	165	5	Micro	Wake	NREM	%	69.5013	63.9656	-7.96486
472	no	165	1	Micro				76.2766	52.5286	-31.134
472	no	165	1	Micro				27.4347	49.3767	44.438
472	no	165	1	Micro				58.6175	47.9523	-18.1946
472	no	165	3	Micro				41.1612	60.4053	31.8583
472	no	165	1	Micro				88.9905	82.2669	-7.55546
472	no	165	1	Micro				65.5712	50.5328	-22.9345
472	no	165	1	Micro				84.1101	66.0348	-21.4901
472	no	165	2	Micro				138.004	101.87	-26.1838
472	no	165	2	Micro				67.6275	83.1112	18.6301
472	no	166	5	Micro				38.8718	46.6062	16.5952
472	no	166	1	Micro				62.5913	45.8106	-26.8099
472	no	166	1	Micro				24.0479	41.5832	42.1691
472	no	166	1	Micro				44.0127	46.181	4.69531
472	no	166	1	Micro				110.524	58.2627	-47.285
472	no	166	2	Micro				78.0221	75.1379	-3.69656
472	no	168	5	Micro				57.4147	68.391	16.0494
472	no	168	1	Micro				101.117	85.7998	-15.1483
472	no	168	1	Micro				52.5932	50.6557	-3.68408
472	no	168	1	Micro				56.9599	55.7435	-2.13548
472	no	168	3	Micro				46.3459	65.1973	28.9144
472	no	168	1	Micro				50.774	56.6229	10.3296
472	no	168	1	Micro				88.2741	43.7708	-50.415
472	no	168	1	Micro				109.657	69.8884	-36.2666
472	no	168	2	Micro				85.6801	101.018	15.183
472	no	168	2	Micro				47.3504	80.7792	41.3829
472	no	169	5	Micro				37.0069	49.2676	24.8858
472	no	169	1	Micro				61.5865	52.2915	-15.0927
472	no	169	1	Micro				26.5861	44.4381	40.1728
472	no	169	1	Micro				47.6154	47.5149	-0.211073
472	no	169	1	Micro				77.6102	20.6613	-73.3781
472	no	169	1	Micro				83.2088	37.194	-55.3004
472	no	169	2	Micro				72.1956	74.8368	3.52937
472	no	169	2	Micro				23.5627	66.9741	64.8181
472	no	170	5	Micro				21.302	39.3216	45.8261
472	no	170	1	Micro				48.4831	48.0177	-0.959899
472	no	170	1	Micro				9.8119	45.325	78.3521
472	no	170	1	Micro				41.698	43.8884	4.99099
472	no	170	3	Micro				48.65	55.7597	12.7506
472	no	170	1	Micro				58.2325	29.6223	-49.1309
472	no	170	1	Micro				62.3219	47.7179	-23.4331
472	no	170	2	Micro				46.548	53.2102	12.5205
472	no	171	5	Micro				60.5943	37.0402	-38.8719
472	no	171	1	Micro				37.9305	49.553	23.4546
472	no	171	1	Micro				11.9244	47.3953	74.8407
472	no	171	2	Micro				65.675	56.5696	-13.8643
479	yes	210	4	Micro				10.385	42.8437	75.7607
479	yes	210	5	Micro				41.8472	41.8345	-0.0303448
479	yes	210	1	Micro				63.7093	76.0043	16.1767
479	yes	210	1	Micro				77.2376	85.5558	9.72253
479	yes	210	1	Micro				75.7855	90.6789	16.4244
479	yes	210	1	Micro				88.0988	73.1073	-17.0167
479	yes	210	3	Micro				91.5985	108.478	15.5603
479	yes	210	1	Micro				91.8614	111.984	17.9695
479	yes	210	1	Micro				76.9497	56.9583	-25.9799
479	yes	210	1	Micro				119.821	102.572	-14.396
479	yes	210	2	Micro				72.3855	86.5698	16.3848
479	yes	210	2	Micro				58.54	83.099	29.5539
479	yes	211	5	Micro				76.7628	41.4971	-45.9412
479	yes	211	1	Micro				111.791	71.2552	-36.2602
479	yes	211	1	Micro				114.591	46.7197	-59.2291
479	yes	211	1	Micro				149.362	49.2107	-67.0527
479	yes	211	1	Micro				286.353	154.831	-45.9299
479	yes	211	3	Micro				161.804	119.278	-26.2823
479	yes	211	1	Micro				197.764	92.5936	-53.1798
479	yes	211	1	Micro				105.47	33.3535	-68.3762
479	yes	211	1	Micro				200.176	105.443	-47.3248
479	yes	211	2	Micro				74.5238	54.5873	-26.7519
479	yes	212	5	Micro				80.6252	50.8366	-36.9471
479	yes	212	1	Micro				121.16	67.6287	-44.1824
479	yes	212	1	Micro				131.176	54.7467	-58.2647
479	yes	212	1	Micro				156.955	51.7465	-67.0311
479	yes	212	1	Micro				288.012	127.528	-55.7215
479	yes	212	3	Micro				159.914	101.531	-36.5085
479	yes	212	1	Micro				161.769	93.0566	-42.4758
479	yes	212	1	Micro				188.411	47.9703	-74.5395
479	yes	212	1	Micro				172.183	97.4213	-43.4201
479	yes	212	2	Micro				56.5906	49.6999	-12.1764
479	yes	212	2	Micro				67.9945	62.1623	-8.57735
479	yes	213	4	Micro				13.9137	30.3772	54.1969
479	yes	213	5	Micro				42.1555	19.581	-53.5507
479	yes	213	1	Micro				46.3872	31.2798	-32.568
479	yes	213	1	Micro				55.6342	29.5938	-46.8065
479	yes	213	1	Micro				64.8589	28.3771	-56.2479
479	yes	213	1	Micro				88.7049	40.9589	-53.8257
479	yes	213	3	Micro				60.2699	43.8757	-27.2013
479	yes	213	1	Micro				62.6835	43.6408	-30.3791
479	yes	213	1	Micro				56.8432	18.6123	-67.2568
479	yes	213	1	Micro				57.7017	39.7093	-31.1818
479	yes	213	2	Micro				69.8855	27.2283	-61.0386
479	yes	213	2	Micro				69.3605	21.9991	-68.283
479	yes	214	4	Micro				14.5574	29.0186	49.8342
479	yes	214	5	Micro				66.5491	33.6268	-49.4706
479	yes	214	1	Micro				104.052	48.5281	-53.3615
479	yes	214	1	Micro				108.461	45.0969	-58.4209
479	yes	214	1	Micro				133.753	49.663	-62.8697
479	yes	214	1	Micro				200.959	86.0976	-57.1567
479	yes	214	3	Micro				112.819	72.6921	-35.5673
479	yes	214	1	Micro				126.854	72.6302	-42.7449
479	yes	214	1	Micro				148.928	52.8847	-64.4899
479	yes	214	1	Micro				133.531	66.3567	-50.3061
479	yes	214	2	Micro				81.2013	26.9208	-66.8468
479	yes	214	2	Micro				73.2785	43.015	-41.2993
479	yes	215	4	Micro				12.3897	28.4735	56.4871
479	yes	215	5	Micro				64.7375	40.0741	-38.0975
479	yes	215	1	Micro				119.942	52.5526	-56.1851
479	yes	215	1	Micro				116.929	55.6716	-52.3884
479	yes	215	1	Micro				151.588	50.2563	-66.8468
479	yes	215	1	Micro				217.173	87.6433	-59.6435
479	yes	215	3	Micro				122.16	73.8391	-39.5555
479	yes	215	1	Micro				126.833	68.5419	-45.9592
479	yes	215	1	Micro				174.643	65.5994	-62.4379
479	yes	215	1	Micro				121.31	74.4714	-38.6105
479	yes	215	2	Micro				46.8827	54.7619	14.3881
479	yes	215	2	Micro				66.8239	61.5672	-7.86649
479	yes	216	5	Micro				46.1821	27.0709	-41.3823
479	yes	216	1	Micro				122.149	56.4173	-53.8128
479	yes	216	1	Micro				104.36	53.0755	-49.1421
479	yes	216	1	Micro				133.409	54.1146	-59.4371
479	yes	216	1	Micro				183.032	80.6569	-55.933
479	yes	216	3	Micro				92.2005	65.4487	-29.0148
479	yes	216	1	Micro				118.656	59.1322	-50.165
479	yes	216	1	Micro				159.785	50.6185	-68.3209
479	yes	216	1	Micro				155.45	58.4923	-62.3723
479	yes	216	2	Micro				35.3807	63.1019	43.9309
479	yes	216	2	Micro				75.2103	61.08	-18.7876
479	no	232	4	Micro				39.9305	27.6569	-30.7373
479	no	232	1	Micro				54.6206	-10.5753	-119.361
479	no	233	4	Micro				19.7862	30.527	35.1846
479	no	234	4	Micro				44.7411	17.1289	-61.7154
479	no	235	4	Micro				40.5873	15.8307	-60.9959
479	no	236	4	Micro				35.5815	9.21449	-74.1031
479	no	237	4	Micro				46.9314	26.2632	-44.039
479	no	238	4	Micro				35.5895	25.2115	-29.1602
479	no	239	4	Micro				52.3774	18.4726	-64.7317
479	no	239	0	Micro				69.9978	12.7054	-81.8488
479	no	239	5	Micro				53.8998	18.9934	-64.7617
479	yes	240	4	Micro				99.909	140.66	28.9713
479	yes	240	0	Micro				75.4029	59.3068	-21.3468
479	yes	240	5	Micro				43.6171	51.1571	14.7388
479	yes	240	1	Micro				107.689	122.243	11.9064
479	yes	240	1	Micro				109.076	124.533	12.4116
479	yes	240	1	Micro				160.107	148.327	-7.35794
479	yes	240	1	Micro				137.527	121.142	-11.9138
479	yes	240	3	Micro				97.8839	107.789	9.18972
479	yes	240	1	Micro				127.594	114.186	-10.5088
479	yes	240	1	Micro				103.956	124.804	16.7044
479	yes	240	1	Micro				121.073	113.58	-6.18904
479	yes	240	2	Micro				89.0111	139.325	36.1126
479	yes	240	2	Micro				70.9807	100.655	29.4814
479	yes	241	4	Micro				107.144	113.659	5.7319
479	yes	241	0	Micro				53.9201	60.9791	11.5761
479	yes	241	5	Micro				44.4787	54.7418	18.7483
479	yes	241	1	Micro				136.738	105.571	-22.7928
479	yes	241	1	Micro				137.693	125.002	-9.2169
479	yes	241	1	Micro				170.72	175.861	2.92315
479	yes	241	1	Micro				129.935	127.613	-1.78736
479	yes	241	3	Micro				110.087	115.865	4.98646
479	yes	241	1	Micro				127.166	115.327	-9.30972
479	yes	241	1	Micro				128.162	131.256	2.35721
479	yes	241	1	Micro				102.064	109.641	6.91087
479	yes	241	2	Micro				91.8362	127.994	28.2498
479	yes	241	2	Micro				87.5999	73.9104	-15.6273
479	yes	242	4	Micro				91.8295	101.003	9.08198
479	yes	242	0	Micro				56.9952	41.2211	-27.6762
479	yes	242	5	Micro				57.5019	63.152	8.94689
479	yes	242	1	Micro				136.67	114.094	-16.5181
479	yes	242	1	Micro				150.073	133.505	-11.0399
479	yes	242	1	Micro				208.225	203.624	-2.20952
479	yes	242	1	Micro				163.589	142.897	-12.6491
479	yes	242	3	Micro				115.834	133.79	13.4215
479	yes	242	1	Micro				128.625	126.675	-1.51647
479	yes	242	1	Micro				122.961	132.156	6.95773
479	yes	242	1	Micro				105.882	110.282	3.98995
479	yes	242	2	Micro				105.15	128.172	17.9622
479	yes	242	2	Micro				82.8489	74.0522	-10.6177
479	yes	243	4	Micro				112.242	108.613	-3.23281
479	yes	243	0	Micro				67.2632	47.3386	-29.6218
479	yes	243	5	Micro				42.0033	47.743	12.0221
479	yes	243	1	Micro				137.941	112.382	-18.5291
479	yes	243	1	Micro				124.746	126.061	1.0428
479	yes	243	1	Micro				169.777	158.977	-6.36121
479	yes	243	1	Micro				142.984	118.037	-17.4472
479	yes	243	3	Micro				119.346	114.895	-3.73013
479	yes	243	1	Micro				107.473	109.081	1.4748
479	yes	243	1	Micro				138.505	120.635	-12.9025
479	yes	243	1	Micro				120.263	124.68	3.54273
479	yes	243	2	Micro				93.6815	122.04	23.2368
479	yes	243	2	Micro				69.6234	75.2081	7.42563
479	yes	244	4	Micro				59.4857	45.0538	-24.2612
479	yes	244	0	Micro				17.2933	46.2815	62.6345
479	yes	244	5	Micro				44.5523	45.6936	2.49765
479	yes	244	1	Micro				116	79.8854	-31.1333
479	yes	244	1	Micro				110.473	90.3722	-18.1953
479	yes	244	1	Micro				134.977	108.551	-19.5787
479	yes	244	1	Micro				111.232	91.4971	-17.7421
479	yes	244	3	Micro				110.453	87.3054	-20.9571
479	yes	244	1	Micro				98.276	82.7712	-15.7768
479	yes	244	1	Micro				119.149	93.873	-21.2136
479	yes	244	1	Micro				119.704	100.061	-16.4095
479	yes	244	2	Micro				78.6363	86.3626	8.94642
479	yes	244	2	Micro				61.4101	62.1645	1.21367
479	yes	245	4	Micro				62.8968	59.792	-4.93627
479	yes	245	0	Micro				53.1915	45.7961	-13.9033
479	yes	245	5	Micro				41.9486	33.0928	-21.111
479	yes	245	1	Micro				90.1295	67.9766	-24.5789
479	yes	245	1	Micro				79.2028	66.3336	-16.2484
479	yes	245	1	Micro				99.6174	89.7451	-9.91022
479	yes	245	1	Micro				100.531	73.9564	-26.434
479	yes	245	3	Micro				96.8661	77.0465	-20.4608
479	yes	245	1	Micro				107.407	83.224	-22.5153
479	yes	245	1	Micro				97.5817	81.7656	-16.208
479	yes	245	1	Micro				119.813	80.5875	-32.7392
479	yes	245	2	Micro				81.0754	76.5359	-5.59913
479	yes	245	2	Micro				65.3449	63.6638	-2.57267
479	yes	246	4	Micro				85.3157	70.3773	-17.5096
479	yes	246	0	Micro				38.4213	53.5243	28.217
479	yes	246	5	Micro				55.4421	50.5331	-8.85428
479	yes	246	1	Micro				134.725	86.0172	-36.1536
479	yes	246	1	Micro				128.447	77.5	-39.6639
479	yes	246	1	Micro				178.051	104.464	-41.3292
479	yes	246	1	Micro				110.652	112.049	1.24642
479	yes	246	3	Micro				117.255	113.602	-3.115
479	yes	246	1	Micro				151.7	91.9191	-39.4073
479	yes	246	1	Micro				117.985	108.002	-8.46162
479	yes	246	1	Micro				212.959	98.2777	-53.8513
479	yes	246	2	Micro				73.6138	96.5404	23.7482
479	yes	246	2	Micro				64.0409	81.4325	21.3571
479	yes	247	4	Micro				58.7966	96.3079	38.9494
479	yes	247	5	Micro				53.9634	40.0691	-25.7476
479	yes	247	1	Micro				72.962	88.9606	17.9839
479	yes	247	1	Micro				72.7402	70.2154	-3.47103
479	yes	247	1	Micro				89.1333	89.8519	0.799696
479	yes	247	1	Micro				96.7794	85.9703	-11.1688
479	yes	247	3	Micro				77.0782	84.4867	8.76885
479	yes	247	1	Micro				94.9149	82.7038	-12.8653
479	yes	247	1	Micro				72.9532	62.1173	-14.8532
479	yes	247	1	Micro				84.3835	54.7414	-35.1278
479	yes	247	2	Micro				81.082	99.7981	18.754
479	yes	247	2	Micro				100.092	102.402	2.25633
479	yes	209	4	Micro				12.3242	34.9756	64.7634
479	yes	209	5	Micro				54.2764	38.2728	-29.4855
479	yes	209	1	Micro				65.9602	66.2903	0.497898
479	yes	209	1	Micro				136.554	78.1359	-42.7801
479	yes	209	1	Micro				161.923	86.0557	-46.8539
479	yes	209	1	Micro				133.626	71.1586	-46.7479
479	yes	209	3	Micro				100.558	101.048	0.484948
479	yes	209	1	Micro				91.3716	87.1064	-4.668
479	yes	209	1	Micro				103.985	65.7977	-36.7236
479	yes	209	1	Micro				117.479	76.2095	-35.129
479	yes	209	2	Micro				71.208	61.9986	-12.933
479	yes	209	2	Micro				61.3178	62.9545	2.59988
505	yes	317	5	Micro				30.0004	47.1194	36.3312
505	yes	317	1	Micro				64.8725	87.4451	25.8135
505	yes	317	1	Micro				94.2263	85.799	-8.94369
505	yes	317	1	Micro				75.7191	85.9349	11.8878
505	yes	317	0	Micro				97.4088	82.2638	-15.5479
505	yes	317	3	Micro				90.9427	81.8438	-10.0051
505	yes	317	1	Micro				66.4925	121.041	45.0662
505	yes	317	1	Micro				97.8172	122.822	20.3588
505	yes	317	1	Micro				49.5842	77.5317	36.0466
505	yes	317	2	Micro				43.4811	88.4038	50.8153
505	yes	317	2	Micro				62.9509	75.7346	16.8796
505	yes	318	5	Micro				24.7295	48.4707	48.9805
505	yes	318	1	Micro				80.152	103.038	22.2115
505	yes	318	1	Micro				91.8555	100.16	8.29096
505	yes	318	1	Micro				90.3012	106.436	15.1595
505	yes	318	0	Micro				76.6897	88.7451	13.5843
505	yes	318	3	Micro				116.158	112.546	-3.10951
505	yes	318	1	Micro				111.41	159.572	30.1819
505	yes	318	1	Micro				111.301	156.146	28.72
505	yes	318	1	Micro				85.4381	120.536	29.1184
505	yes	318	2	Micro				48.9399	86.6764	43.5372
505	yes	318	2	Micro				100.69	87.0801	-13.5168
505	yes	319	1	Micro				68.077	84.1606	19.1106
505	yes	319	1	Micro				48.5073	74.6138	34.9889
505	yes	319	1	Micro				68.4909	73.772	7.15875
505	yes	319	0	Micro				74.7673	66.9895	-10.4027
505	yes	319	3	Micro				80.8132	95.5078	15.3858
505	yes	319	1	Micro				109.99	180.771	39.1551
505	yes	319	1	Micro				105.227	126.388	16.7426
505	yes	319	1	Micro				147.187	125.473	-14.7527
505	yes	320	0	Micro				75.8187	23.5551	-68.9324
505	yes	320	1	Micro				52.7329	45.9573	-12.8488
505	yes	320	1	Micro				85.617	27.7988	-67.5312
505	yes	321	1	Micro				81.0804	54.5203	-32.7577
505	yes	321	1	Micro				52.7548	54.8766	3.86647
505	yes	321	1	Micro				40.5673	54.4088	25.4397
505	yes	321	0	Micro				42.9628	66.658	35.5475
505	yes	321	1	Micro				37.8379	64.3983	41.244
505	yes	321	1	Micro				31.8334	71.7985	55.6628
505	yes	321	1	Micro				34.8259	59.128	41.1008
505	yes	322	1	Micro				70.6947	56.463	-20.1312
505	yes	322	1	Micro				59.3459	51.2887	-13.5767
505	yes	322	1	Micro				73.3519	31.1807	-57.4916
505	yes	322	0	Micro				54.4047	60.6399	10.2823
505	yes	322	1	Micro				65.5643	59.8466	-8.72081
505	yes	322	1	Micro				84.9156	70.5479	-16.92
505	yes	322	1	Micro				67.5371	41.7863	-38.1284
505	yes	323	4	Micro				43.2994	39.3602	-9.09743
505	yes	323	5	Micro				41.2506	52.456	21.3615
505	yes	323	1	Micro				73.4887	108.152	32.0504
505	yes	323	1	Micro				114.496	103.442	-9.65422
505	yes	323	1	Micro				141.994	122.701	-13.5868
505	yes	323	0	Micro				153.223	107.04	-30.1414
505	yes	323	3	Micro				87.1489	99.7052	12.5934
505	yes	323	1	Micro				141.154	138.275	-2.03949
505	yes	323	1	Micro				165.392	151.644	-8.31264
505	yes	323	1	Micro				83.0637	116.011	28.4002
505	yes	323	2	Micro				69.5023	95.3667	27.1211
505	yes	323	2	Micro				57.1624	80.3129	28.8254
505	yes	324	1	Micro				24.746	53.6258	53.8542
505	yes	324	0	Micro				38.7435	53.5076	27.5926
505	no	373	5	Micro				56.0675	39.4782	-29.5882
505	no	373	0	Micro				4.2257	37.9231	88.8572
505	no	373	1	Micro				19.4955	44.4122	56.1034
505	no	373	2	Micro				80.664	67.8669	-15.8647
505	no	373	2	Micro				67.9205	52.5651	-22.608
505	no	374	5	Micro				45.045	33.2284	-26.2328
505	no	374	1	Micro				74.7059	7.10677	-90.487
505	no	374	0	Micro				83.5001	40.7735	-51.1694
505	no	374	3	Micro				85.9355	52.3869	-39.0393
505	no	374	1	Micro				25.9944	40.6747	36.092
505	no	374	2	Micro				66.7825	65.1593	-2.43056
505	no	374	2	Micro				59.2204	50.7092	-14.3722
505	no	375	5	Micro				31.4235	32.4727	3.23101
505	no	376	5	Micro				70.8612	56.7605	-19.8991
505	no	376	1	Micro				77.5758	47.4656	-38.8139
505	no	376	1	Micro				83.2155	46.1865	-44.4977
505	no	376	1	Micro				59.7551	49.2204	-17.6297
505	no	376	0	Micro				39.4228	48.4617	18.6515
505	no	376	3	Micro				61.5166	68.6226	10.3551
505	no	376	1	Micro				47.8585	62.4289	23.3391
505	no	376	1	Micro				86.0839	14.9709	-82.6089
505	no	376	1	Micro				80.1337	56.0151	-30.098
505	no	376	2	Micro				131.628	94.9487	-27.8659
505	no	376	2	Micro				98.8701	72.2275	-26.9471
505	no	377	5	Micro				93.7185	71.1628	-24.0675
505	no	377	1	Micro				68.4407	39.4441	-42.3675
505	no	377	1	Micro				36.7631	45.0521	18.3986
505	no	377	0	Micro				49.397	48.2705	-2.28047
505	no	377	3	Micro				51.4617	69.4731	25.9258
505	no	377	1	Micro				33.3421	52.3244	36.2782
505	no	377	1	Micro				66.1246	57.6356	-12.8378
505	no	377	2	Micro				143.277	95.689	-33.2141
505	no	377	2	Micro				97.5586	72.7399	-25.4398
505	no	378	5	Micro				60.0146	48.3209	-19.4848
505	no	378	2	Micro				105.86	70.3042	-33.5876
505	no	378	2	Micro				68.3098	64.2419	-5.95509
505	no	379	5	Micro				47.8982	32.6036	-31.9315
505	no	379	2	Micro				94.6406	84.4888	-10.7267
505	no	379	2	Micro				91.7569	57.9061	-36.8918
505	no	380	5	Micro				41.0033	39.2428	-4.29361
505	no	380	1	Micro				80.0733	29.2062	-63.5256
505	no	380	1	Micro				37.8906	50.5396	25.0279
505	no	380	0	Micro				35.8419	35.7331	-0.303651
505	no	380	3	Micro				29.9167	60.5615	50.6012
505	no	380	1	Micro				67.2479	52.4939	-21.9398
505	no	380	1	Micro				71.2455	60.7954	-14.6676
505	no	380	2	Micro				109.386	92.446	-15.4864
505	no	380	2	Micro				84.4195	63.3105	-25.0049
d011	no	410	1	Micro				20.3887	17.9993	-11.7191
d011	no	410	1	Micro				23.1521	24.849	6.8289
d011	no	410	1	Micro				12.1218	16.9235	28.3731
d011	no	410	1	Micro				18.1036	21.5261	15.899
d011	no	410	1	Micro				16.8984	13.436	-20.4894
d011	no	410	1	Micro				20.4373	30.4458	32.8731
d011	no	410	1	Micro				13.7743	24.6575	44.1375
d011	no	410	4	Micro				13.0036	10.855	-16.523
d011	no	410	2	Micro				18.3791	30.6796	40.0936
d011	no	410	2	Micro				33.6884	31.1461	-7.54672
d011	no	410	3	Micro				23.0283	27.2035	15.3478
d011	no	411	1	Micro				22.2237	13.1642	-40.765
d011	no	411	1	Micro				34.2112	26.2902	-23.1532
d011	no	411	1	Micro				21.1413	16.706	-20.9792
d011	no	411	1	Micro				19.5907	15.0261	-23.3001
d011	no	411	1	Micro				18.9428	11.633	-38.5889
d011	no	411	1	Micro				22.0725	10.5723	-52.1021
d011	no	411	1	Micro				22.6401	11.1714	-50.6563
d011	no	411	1	Micro				22.1622	15.6999	-29.1589
d011	no	411	2	Micro				39.5497	24.7675	-37.3762
d011	no	411	3	Micro				34.8699	21.7101	-37.7397
d011	no	412	1	Micro				18.9989	6.67691	-64.8563
d011	no	412	1	Micro				17.393	12.7987	-26.4146
d011	no	412	1	Micro				18.0273	6.89667	-61.7432
d011	no	412	1	Micro				13.3888	9.59874	-28.3077
d011	no	412	1	Micro				18.5338	8.01074	-56.7776
d011	no	412	1	Micro				19.0097	5.22812	-72.4977
d011	no	413	1	Micro				18.2924	14.0057	-23.4341
d011	no	413	1	Micro				21.0011	14.7484	-29.7731
d011	no	413	1	Micro				15.1273	14.1955	-6.15969
d011	no	413	1	Micro				16.4568	15.3644	-6.63796
d011	no	413	1	Micro				14.5974	12.6787	-13.1442
d011	no	413	1	Micro				19.8748	14.2119	-28.4929
d011	no	413	1	Micro				19.2044	10.069	-47.5693
d011	no	413	4	Micro				13.7867	5.79719	-57.9508
d011	no	413	1	Micro				15.7698	16.6967	5.55122
d011	no	413	3	Micro				29.0085	8.86527	-69.4391
d011	no	414	1	Micro				1.74006	18.8911	90.789
d011	no	414	1	Micro				5.77861	17.3094	66.6158
d011	no	414	1	Micro				7.56941	13.3479	43.2912
d011	no	414	1	Micro				6.46286	17.3273	62.7013
d011	no	414	1	Micro				4.35545	16.4545	73.5304
d011	no	414	1	Micro				12.9894	16.2145	19.8903
d011	no	415	1	Micro				56.693	49.5979	-12.5151
d011	no	415	1	Micro				28.4332	29.5786	3.87263
d011	no	415	1	Micro				20.5716	26.0679	21.0847
d011	no	415	1	Micro				27.0078	28.5989	5.56355
d011	no	415	1	Micro				31.5281	33.6071	6.18617
d011	no	415	1	Micro				36.778	29.9532	-18.5567
d011	no	415	1	Micro				26.7011	19.3546	-27.5139
d011	no	415	2	Micro				54.7626	29.4296	-46.2597
d011	no	415	4	Micro				20.8044	9.41582	-54.7412
d011	no	415	1	Micro				23.3254	26.7762	12.8876
d011	no	415	2	Micro				90.6369	56.2803	-37.9057
d011	no	415	2	Micro				52.7317	28.8794	-45.2333
d011	no	415	2	Micro				47.5204	25.9013	-45.4944
d011	no	415	2	Micro				52.4939	29.9983	-42.8536
d011	no	415	3	Micro				39.2944	43.2756	9.19969
d011	no	416	1	Micro				13.8846	15.1318	8.2421
d011	no	416	1	Micro				17.4088	13.9869	-19.6563
d011	no	416	1	Micro				7.87151	20.6415	61.8656
d011	no	416	1	Micro				17.2132	13.2365	-23.103
d011	no	416	1	Micro				9.28813	12.2116	23.94
d011	no	416	1	Micro				15.8819	16.7559	5.21614
d011	no	416	1	Micro				10.8501	16.4997	34.2409
d011	no	420	1	Micro				17.4303	7.93824	-54.4572
d011	no	420	1	Micro				23.3416	5.02135	-78.4876
d011	no	420	1	Micro				21.0202	0.820256	-96.0978
d011	no	420	1	Micro				21.806	8.92701	-59.0616
d011	no	420	1	Micro				13.5398	3.0444	-77.5151
d011	no	420	1	Micro				20.2434	1.66659	-91.7672
d011	no	420	1	Micro				18.4844	1.15238	-93.7656
d011	no	420	2	Micro				42.8242	26.6714	-37.719
d011	no	420	2	Micro				63.7171	12.7687	-79.9603
d011	no	423	1	Micro				24.8306	3.10297	-87.5034
d011	no	423	1	Micro				35.4318	10.9613	-69.0638
d011	no	423	1	Micro				24.2272	2.44879	-89.8924
d011	no	423	1	Micro				26.9442	8.36731	-68.9458
d011	no	423	1	Micro				18.9499	4.8111	-74.6115
d011	no	423	1	Micro				23.6288	5.96936	-74.7369
d011	no	423	1	Micro				23.392	3.38839	-85.5148
d011	no	423	2	Micro				69.1805	10.0263	-85.5071
d011	no	423	1	Micro				21.1845	4.41982	-79.1365
d011	no	423	2	Micro				54.5433	31.6237	-42.0209
d011	no	423	2	Micro				75.1797	12.3036	-83.6344
d011	no	423	3	Micro				35.7168	1.89737	-94.6877
d011	no	409	1	Micro				30.9109	22.6125	-26.846
d011	no	409	1	Micro				27.7406	22.6254	-18.4395
d011	no	409	1	Micro				16.6919	18.5241	9.89109
d011	no	409	1	Micro				26.5474	20.2319	-23.7895
d011	no	409	1	Micro				21.7037	18.7857	-13.4447
d011	no	409	1	Micro				23.262	18.5027	-20.4596
d011	no	409	1	Micro				23.7397	21.1204	-11.0334
d011	no	409	4	Micro				14.8965	8.20024	-44.9519
d011	no	409	1	Micro				20.5283	13.9492	-32.0492
d011	no	409	2	Micro				48.6236	26.1671	-46.1844
d011	no	409	3	Micro				33.6519	21.7832	-35.2692
d009	yes	625	1	Micro				48.8578	77.3455	36.8317
d009	yes	627	4	Micro				29.0077	16.3181	-43.7458
d009	yes	627	1	Micro				31.2816	29.4742	-5.77776
d009	yes	629	1	Micro				34.6962	85.5128	59.4257
d009	yes	632	1	Micro				26.2097	10.7316	-59.0547
d009	yes	632	1	Micro				44.4321	76.5505	41.9572
489	yes	741	1	Micro				19.4432	49.1539	60.4442
489	yes	741	1	Micro				25.1523	48.2542	47.8754
489	yes	742	1	Micro				21.5584	43.6394	50.5988
489	yes	742	1	Micro				19.6547	47.8568	58.9302
489	yes	742	1	Micro				27.3642	41.6217	34.2548
489	yes	742	0	Micro				14.1206	43.0383	67.1906
489	yes	742	1	Micro				36.2583	53.7408	32.531
489	yes	742	1	Micro				36.4593	54.0546	32.5508
489	yes	743	1	Micro				55.4087	41.4817	-25.135
489	yes	743	0	Micro				-1.36212	41.1195	103.313
489	yes	743	1	Micro				19.7376	45.3367	56.4645
489	yes	743	1	Micro				27.5091	45.5134	39.5583
489	yes	743	1	Micro				67.4351	31.5742	-53.1784
489	yes	744	4	Micro				26.3201	26.3417	0.0821286
489	yes	744	5	Micro				61.518	23.8295	-61.2642
489	yes	744	1	Micro				66.66	32.319	-51.5166
489	yes	744	1	Micro				59.1297	45.0527	-23.807
489	yes	744	1	Micro				28.0308	42.7688	34.4596
489	yes	744	0	Micro				64.1216	36.3506	-43.3099
489	yes	744	3	Micro				92.0721	24.5146	-73.3746
489	yes	744	1	Micro				87.8611	27.9023	-68.2427
489	yes	744	1	Micro				76.8204	34.6665	-54.8733
489	yes	744	1	Micro				54.819	60.7243	9.72477
489	yes	744	2	Micro				126.95	40.8309	-67.837
489	yes	745	4	Micro				63.024	-5.8367	-109.261
489	yes	745	5	Micro				48.3155	34.2773	-29.0554
489	yes	745	1	Micro				75.5199	47.7133	-36.8202
489	yes	745	1	Micro				79.9984	73.783	-7.76932
489	yes	745	1	Micro				54.009	50.484	-6.52672
489	yes	745	0	Micro				74.7898	57.0831	-23.6753
489	yes	745	3	Micro				84.8326	41.6588	-50.8929
489	yes	745	1	Micro				100.206	71.1552	-28.991
489	yes	745	1	Micro				64.2825	60.9408	-5.1985
489	yes	745	1	Micro				89.5003	65.8938	-26.3758
489	yes	746	1	Micro				65.4369	38.7626	-40.7635
489	yes	746	1	Micro				71.3517	46.0519	-35.4578
489	yes	746	1	Micro				45.5389	40.057	-12.0377
489	yes	746	1	Micro				71.555	1.96384	-97.2555
489	yes	747	1	Micro				38.3286	43.1319	11.1363
489	yes	747	1	Micro				27.2488	43.9711	38.0302
489	yes	747	1	Micro				41.5393	42.7597	2.85412
489	yes	747	0	Micro				44.8671	45.2217	0.784127
489	yes	747	1	Micro				30.8169	46.307	33.4508
489	yes	747	1	Micro				88.496	22.4657	-74.6139
489	yes	747	1	Micro				50.6572	54.2196	6.5703
489	yes	748	1	Micro				22.2883	45.3754	50.8801
489	yes	748	1	Micro				30.8915	43.5002	28.9853
489	yes	748	1	Micro				-8.99922	48.2992	118.632
489	yes	765	0	Micro				76.6186	-15.2019	-119.841
489	yes	765	1	Micro				2.81188	48.822	94.2406
489	no	767	1	Micro				19.2146	58.0766	66.915
489	no	767	1	Micro				50.5646	45.9186	-9.18824
489	no	769	5	Micro				24.1718	45.2514	46.5834
489	no	769	1	Micro				61.8187	87.7378	29.5416
489	no	769	1	Micro				39.6427	84.0199	52.8175
489	no	769	1	Micro				72.0868	59.9508	-16.8353
489	no	769	0	Micro				71.8769	63.5143	-11.6347
489	no	769	3	Micro				94.8506	61.4772	-35.1852
489	no	769	1	Micro				75.9999	99.9745	23.9807
489	no	769	1	Micro				65.1403	87.0511	25.17
489	no	769	1	Micro				113.181	78.1727	-30.9313
489	no	769	2	Micro				113.259	113.105	-0.136166
489	no	769	2	Micro				80.2618	77.4271	-3.53188
489	no	770	1	Micro				14.7066	47.0103	68.7162
489	no	770	1	Micro				14.1742	46.7373	69.6727
489	no	770	1	Micro				37.5185	54.6066	31.2931
489	no	770	0	Micro				32.7495	46.7498	29.9474
489	no	770	1	Micro				59.7321	27.123	-54.5923
489	no	770	1	Micro				58.8348	34.6243	-41.15
489	no	770	1	Micro				28.0955	48.4838	42.0517
489	no	771	1	Micro				74.0992	68.8167	-7.12895
489	no	771	1	Micro				76.0776	60.7959	-20.0871
489	no	771	1	Micro				59.2699	70.5324	15.9678
489	no	771	0	Micro				12.5053	44.7607	72.0618
489	no	771	3	Micro				92.7837	61.3822	-33.8438
489	no	771	1	Micro				79.6018	71.406	-10.296
489	no	771	1	Micro				78.4238	66.9965	-14.5713
489	no	771	1	Micro				77.7766	61.1283	-21.4053
489	no	771	2	Micro				27.2027	76.6966	64.5321
489	no	772	5	Micro				53.6439	32.2428	-39.8947
489	no	772	1	Micro				59.3569	27.3163	-53.9796
489	no	772	1	Micro				51.6372	42.6982	-17.3111
489	no	772	1	Micro				41.3097	43.4162	4.85182
489	no	772	0	Micro				44.7815	55.9296	19.9323
489	no	772	3	Micro				95.7163	15.6296	-83.6709
489	no	772	1	Micro				79.2133	53.5621	-32.3825
489	no	772	1	Micro				85.4316	21.9838	-74.2674
489	no	772	1	Micro				92.1325	64.13	-30.3937
489	no	772	2	Micro				71.9481	72.0021	0.074963
489	no	772	2	Micro				61.6583	66.8906	7.82207
479		210	1	Macro				64.5668	58.9143	-8.75447
479		210	1	Macro				36.9711	47.3372	21.8986
479		210	1	Macro				87.8418	42.5496	-51.5611
479		210	1	Macro				113.083	65.5493	-42.0341
479		210	3	Macro				61.7974	71.1112	13.0975
479		210	1	Macro				55.0983	67.5462	18.4287
479		210	1	Macro				89.7308	56.2788	-37.2804
479		210	1	Macro				61.423	80.9263	24.1
479		210	2	Macro				28.9712	72.9879	60.3069
479		211	1	Macro				31.9727	43.0463	25.7249
479		211	1	Macro				62.3228	27.1897	-56.3727
479		211	1	Macro				51.5484	36.1369	-29.8972
479		211	3	Macro				31.7754	58.2845	45.4822
479		211	1	Macro				29.3246	50.4467	41.8702
479		211	1	Macro				45.6351	30.8103	-32.4855
479		211	1	Macro				35.9566	55.4657	35.1733
479		215	4	Macro				41.2475	53.5591	22.987
479		215	5	Macro				31.6102	35.4883	10.9277
479		215	1	Macro				71.2285	74.7213	4.67443
479		215	1	Macro				62.779	79.1536	20.6871
479		215	1	Macro				96.1381	75.4866	-21.4811
479		215	1	Macro				82.0684	97.4581	15.7911
479		215	3	Macro				51.8347	96.7102	46.402
479		215	1	Macro				73.2604	98.0249	25.2635
479		215	1	Macro				54.6866	96.639	43.4114
479		215	1	Macro				71.4899	90.555	21.0536
479		215	2	Macro				24.3028	77.1458	68.4975
479		215	2	Macro				55.4441	61.3477	9.62327
479		216	4	Macro				64.603	52.0472	-19.4353
479		216	5	Macro				39.4898	34.6809	-12.1777
479		216	1	Macro				71.663	63.333	-11.6239
479		216	1	Macro				51.0131	68.2527	25.2584
479		216	1	Macro				76.6192	56.2385	-26.5999
479		216	1	Macro				81.0026	63.8596	-21.1635
479		216	3	Macro				35.3756	65.9418	46.3533
479		216	1	Macro				59.9893	68.25	12.1036
479		216	1	Macro				57.4531	58.1174	1.14307
479		216	1	Macro				51.5767	62.4218	17.3739
479		216	2	Macro				22.9069	83.1008	72.4348
479		216	2	Macro				48.7035	68.068	28.4488
479		217	4	Macro				67.0148	48.2721	-27.968
479		217	5	Macro				51.3179	62.0149	17.249
479		217	1	Macro				56.3926	51.1364	-9.32069
479		217	1	Macro				50.2132	54.0423	7.08539
479		217	1	Macro				76.7563	32.5567	-57.5844
479		217	1	Macro				56.14	33.9911	-39.453
479		217	3	Macro				35.6256	56.7771	37.2535
479		217	1	Macro				64.3861	51.2781	-20.3584
479		217	1	Macro				74.2068	46.7944	-36.9405
479		217	1	Macro				69.1493	50.5821	-26.8508
479		217	2	Macro				10.0157	66.7872	85.0035
479		217	2	Macro				29.2473	54.0194	45.8577
479		218	4	Macro				30.9191	21.3998	-30.7875
479		218	5	Macro				42.0298	55.5919	24.3959
479		218	1	Macro				51.2371	54.8087	6.51643
479		218	1	Macro				51.1716	57.2334	10.5914
479		218	1	Macro				84.7858	44.7073	-47.2703
479		218	1	Macro				65.7873	49.7186	-24.4252
479		218	3	Macro				42.383	58.067	27.0101
479		218	1	Macro				65.2761	51.9057	-20.4829
479		218	1	Macro				88.0939	67.9936	-22.8168
479		218	1	Macro				77.1671	58.1131	-24.6919
479		219	4	Macro				29.6198	5.94332	-79.9346
479		219	5	Macro				40.4269	29.5574	-26.8867
479		219	1	Macro				32.29	25.6719	-20.4957
479		219	1	Macro				4.52297	30.697	85.2657
479		219	1	Macro				38.5141	19.2245	-50.0845
479		219	1	Macro				42.4	13.5338	-68.0807
479		219	3	Macro				46.7032	57.1784	18.3201
479		219	1	Macro				45.9509	16.7295	-63.5928
479		219	1	Macro				35.1766	32.7779	-6.81898
479		219	1	Macro				30.3817	34.3318	11.5057
479		223	1	Macro				10.4417	25.1755	58.5243
479		223	1	Macro				-7.84293	26.6193	129.463
479		223	1	Macro				21.3059	32.6942	34.8329
479		223	1	Macro				16.0637	29.048	44.6996
479		224	1	Macro				-2.50077	31.4088	107.962
479		225	1	Macro				-0.307785	23.6779	101.3
479		247	1	Macro				54.1202	15.663	-71.0589
479		247	1	Macro				52.2518	14.6965	-71.8736
479		247	1	Macro				14.4834	50.6372	71.3978
479		248	1	Macro				20.7862	37.1293	44.0167
479		208	4	Macro				44.632	39.9713	-10.4424
479		208	5	Macro				73.2089	50.5996	-30.8833
479		208	1	Macro				101.427	74.8951	-26.1584
479		208	1	Macro				73.2942	52.4533	-28.4346
479		208	1	Macro				157.106	55.8284	-64.4646
479		208	1	Macro				147.294	76.9637	-47.7484
479		208	3	Macro				82.3389	73.1885	-11.1131
479		208	1	Macro				100.363	76.8678	-23.4101
479		208	1	Macro				119.233	78.8657	-33.8559
479		208	1	Macro				92.6648	78.7653	-14.9998
479		208	2	Macro				61.5663	70.323	12.4522
479		208	2	Macro				81.6588	77.1085	-5.57234
479		209	4	Macro				33.4671	27.4022	-18.1221
479		209	5	Macro				55.246	50.8238	-8.00457
479		209	1	Macro				99.4287	81.9915	-17.5374
479		209	1	Macro				49.4493	53.6618	7.85006
479		209	1	Macro				135.09	52.2245	-61.3409
479		209	1	Macro				161.255	91.5119	-43.2502
479		209	3	Macro				93.6792	78.7354	-15.9522
479		209	1	Macro				89.1362	91.6416	2.73385
479		209	1	Macro				107.467	52.8261	-50.8444
479		209	1	Macro				91.994	96.8486	5.01253
479		209	2	Macro				44.6877	69.2483	35.4674
479		209	2	Macro				73.2346	78.0972	6.22635
d011		410	1	Macro				23.1666	30.3758	23.7334
d011		410	1	Macro				22.2579	27.2713	18.3832
d011		410	1	Macro				20.4636	31.0959	34.192
d011		410	1	Macro				23.9604	26.1011	8.20184
d011		410	1	Macro				16.5114	22.0879	25.247
d011		410	1	Macro				17.1644	31.1574	44.9106
d011		410	1	Macro				24.467	28.2418	13.3659
d011		410	1	Macro				17.5803	26.0398	32.4867
d011		410	3	Macro				29.7728	29.0236	-2.51651
d011		411	1	Macro				36.6275	45.9532	20.2939
d011		411	1	Macro				47.884	46.7461	-2.37631
d011		411	1	Macro				35.5769	55.7153	36.1452
d011		411	1	Macro				39.6585	43.68	9.2067
d011		411	1	Macro				35.6283	47.3844	24.8102
d011		411	1	Macro				37.0977	50.6488	26.755
d011		411	1	Macro				42.1265	53.3578	21.0491
d011		411	2	Macro				28.2268	32.1216	12.1252
d011		411	1	Macro				32.187	39.9191	19.3693
d011		411	2	Macro				44.4084	31.7545	-28.4944
d011		411	2	Macro				19.5041	34.9004	44.1151
d011		411	3	Macro				35.0742	31.0269	-11.5392
d011		418	1	Macro				14.6006	13.7753	-5.65279
d011		418	1	Macro				5.39433	17.6589	69.4527
d011		418	1	Macro				4.07226	12.8792	68.3811
d011		418	1	Macro				6.2448	17.4914	64.2979
d011		418	1	Macro				12.8579	16.8654	23.7616
d011		418	1	Macro				0.474748	17.0898	97.222
d011		409	1	Macro				40.0333	53.3139	24.9103
d011		409	1	Macro				47.0312	44.6831	-4.99263
d011		409	1	Macro				22.9858	37.611	38.8854
d011		409	1	Macro				43.3223	51.9951	16.68
d011		409	1	Macro				36.4728	47.5948	23.3682
d011		409	1	Macro				36.6665	48.2318	23.9786
d011		409	1	Macro				38.8099	47.9409	19.0464
d011		409	2	Macro				40.4828	41.3779	2.16335
d011		409	4	Macro				12.3361	7.95979	-35.4755
d011		409	1	Macro				27.6976	36.2347	23.5606
d011		409	2	Macro				44.4128	35.768	-19.4648
d011		409	2	Macro				64.7677	7.9357	-87.7474
d011		409	2	Macro				25.5267	39.6772	35.6642
d011		409	3	Macro				30.8598	31.8782	3.19462
d011		510	1	Macro				24.3276	37.1996	34.6024
d011		510	1	Macro				23.0837	42.8684	46.1523
d011		510	1	Macro				24.6125	35.5121	30.6927
d011		510	1	Macro				20.5573	27.6435	25.6342
d011		510	1	Macro				25.5811	32.5964	21.5218
d011		510	1	Macro				24.3133	36.6296	33.6239
d011		510	3	Macro				24.3772	31.6459	22.9689
d011		511	1	Macro				30.0912	41.9931	28.3425
d011		511	1	Macro				28.4469	40.1387	29.1285
d011		511	1	Macro				35.854	35.49	-1.01539
d011		511	1	Macro				24.1695	31.1957	22.5229
d011		511	1	Macro				32.4097	34.2736	5.43834
d011		511	1	Macro				33.7291	44.0933	23.505
d011		511	3	Macro				29.4472	32.985	10.7256
d011		509	1	Macro				37.0902	46.1871	19.6958
d011		509	1	Macro				40.6538	51.9591	21.758
d011		509	1	Macro				36.375	46.078	21.0577
d011		509	1	Macro				26.0677	33.7892	22.8521
d011		509	1	Macro				31.3924	35.6439	11.9279
d011		509	1	Macro				36.8433	47.117	21.8047
d011		509	3	Macro				28.8638	35.8273	19.4364
d011		509	0	Macro				45.7054	41.4652	-9.27723
d009		625	4	Macro				25.7952	28.369	9.07259
d009		625	1	Macro				26.7596	38.6371	30.7412
d009		625	1	Macro				13.404	74.3844	81.98
d009		625	1	Macro				23.6338	91.7638	74.245
d009		625	1	Macro				24.6478	77.4331	68.169
d009		625	1	Macro				17.8195	64.8727	72.5316
d009		626	4	Macro				30.7663	21.0207	-31.6762
d009		626	1	Macro				22.1047	69.3905	68.1445
d009		626	1	Macro				20.2737	77.008	73.6733
d009		626	1	Macro				21.0191	70.4327	70.1572
d009		626	1	Macro				10.3991	63.1969	83.5449
d009		626	1	Macro				63.1455	23.7367	-62.4095
d009		627	4	Macro				23.2124	28.601	18.8403
d009		627	1	Macro				14.7293	47.9065	69.254
d009		627	1	Macro				18.9173	78.6111	75.9356
d009		627	1	Macro				13.2325	74.2285	82.1733
d009		627	1	Macro				17.2892	73.7192	76.5472
d009		627	1	Macro				-1.56662	79.727	101.965
d009		628	4	Macro				18.4162	29.2448	37.0274
d009		628	1	Macro				19.746	54.8015	63.9681
d009		628	1	Macro				9.85267	79.0729	87.5398
d009		628	1	Macro				11.1249	83.3136	86.6469
d009		628	1	Macro				21.6689	84.0757	74.2269
d009		628	1	Macro				36.7954	68.5355	46.3119
d009		628	1	Macro				14.1531	70.4945	79.9231
d009		629	1	Macro				6.04175	74.8086	91.9237
d009		629	1	Macro				-5.81913	70.312	108.276
489		744	4	Macro				-3.04229	26.6652	111.409
489		744	5	Macro				12.133	34.3274	64.6551
489		744	1	Macro				23.1316	40.2686	42.5568
489		744	1	Macro				57.127	47.8009	-16.3252
489		744	1	Macro				4.29943	44.9834	90.4422
489		744	0	Macro				21.0306	44.9239	53.1863
489		744	3	Macro				20.6546	62.2568	66.8236
489		744	1	Macro				29.6279	44.5999	33.5696
489		744	1	Macro				60.8689	50.2968	-17.3686
489		744	1	Macro				46.8918	61.5021	23.7558
489		744	2	Macro				35.5594	55.3821	35.7926
489		745	4	Macro				-2.75489	23.2016	111.874
489		745	5	Macro				12.248	34.0847	64.0661
489		745	1	Macro				21.2051	36.8704	42.4874
489		745	1	Macro				51.2684	45.7858	-10.6938
489		745	1	Macro				3.1539	44.4748	92.9086
489		745	0	Macro				19.5116	39.4391	50.5273
489		745	3	Macro				15.483	62.5334	75.2405
489		745	1	Macro				28.8343	45.2854	36.3277
489		745	1	Macro				57.3614	42.971	-25.0872
489		745	1	Macro				44.9142	50.2065	10.5409
489		746	4	Macro				-17.6966	26.9557	165.651
489		746	1	Macro				-3.50738	38.3394	109.148
489		746	0	Macro				13.0442	35.4909	63.2465
489		746	1	Macro				25.4816	40.2723	36.7268
489		746	1	Macro				55.6702	33.9629	-38.9927
489		746	1	Macro				37.797	40.6691	7.06227
489		747	1	Macro				24.0046	34.1831	29.7765
d023		913	1	Macro				19.7591	21.2095	6.83868
d023		913	1	Macro				76.0577	13.7751	-81.8886
d023		913	0	Macro				24.0554	19.6795	-18.191
d023		914	1	Macro				24.9813	21.0938	-15.5617
d023		914	1	Macro				11.7818	20.4214	42.3069
d023		914	1	Macro				38.728	21.5567	-44.3381
d023		914	0	Macro				16.4169	23.7152	30.7751
d023		921	5	Macro				29.1429	19.8622	-31.8454
d023		921	1	Macro				33.0264	22.5931	-31.5908
d023		921	1	Macro				21.1706	20.5539	-2.91305
d023		921	1	Macro				18.8488	22.7782	17.2509
d023		921	1	Macro				26.878	25.2795	-5.94743
d023		921	1	Macro				4.37055	18.5242	76.4062
d023		921	0	Macro				30.3544	21.9232	-27.7757
d023		922	5	Macro				14.0982	17.8897	21.1936
d023		922	1	Macro				12.8185	26.108	50.902
d023		922	1	Macro				19.9403	24.5414	18.7483
d023		922	1	Macro				29.9248	24.4184	-18.4007
d023		922	1	Macro				-1.01531	22.0131	104.612
d023		922	1	Macro				81.71	5.79739	-92.9049
d023		922	0	Macro				19.5696	23.665	17.3057
d023		923	5	Macro				19.9679	19.5992	-1.84654
d023		923	1	Macro				37.459	23.5549	-37.1182
d023		923	1	Macro				17.4598	21.0821	17.182
d023		923	1	Macro				34.8016	31.1414	-10.5174
d023		923	1	Macro				29.7154	27.8572	-6.25343
d023		923	1	Macro				28.6259	19.7839	-30.8882
d023		923	0	Macro				35.2205	22.9723	-34.7757
d023		924	5	Macro				17.5235	18.7418	6.50038
d023		924	1	Macro				44.7412	21.8222	-51.2258
d023		924	1	Macro				34.2263	20.453	-40.2418
d023		924	1	Macro				34.5215	20.5941	-40.3441
d023		924	1	Macro				10.6317	23.6389	55.0245
d023		924	1	Macro				34.2014	28.7951	-15.8075
d023		924	1	Macro				8.09566	23.369	65.3573
d023		924	1	Macro				24.0203	21.4825	-10.5652
d023		924	0	Macro				29.828	19.9273	-33.1925
d023		972	5	Macro				4.07836	17.2562	76.3659
d023		972	1	Macro				34.8472	29.2341	-16.1076
d023		972	1	Macro				8.66858	22.4974	61.4684
d023		972	1	Macro				22.1011	28.7228	23.0537
d023		972	1	Macro				14.045	23.5653	40.3996
d023		972	1	Macro				22.9384	27.103	15.3658
d023		972	1	Macro				30.0266	22.824	-23.9873
d023		972	0	Macro				42.3817	23.6973	-44.0859
d023		974	5	Macro				9.37849	19.9055	52.885
d023		974	1	Macro				61.0096	42.8506	-29.7641
d023		974	1	Macro				38.4288	29.9165	-22.1508
d023		974	1	Macro				54.7145	46.1667	-15.6227
d023		974	1	Macro				28.1335	28.105	-0.101303
d023		974	1	Macro				32.0757	31.9705	-0.328082
d023		974	1	Macro				49.2363	35.9584	-26.9677
d023		974	1	Macro				53.3452	41.1649	-22.8328
d023		974	1	Macro				35.2062	30.4162	-13.6055
d023		974	0	Macro				49.6457	43.3369	-12.7076
d023		974	2	Macro				35.9962	39.7328	9.40451
d023		974	2	Macro				20.0139	41.6685	51.9687
d023		974	2	Macro				21.7979	43.6667	50.0811
d023		974	2	Macro				12.2827	40.1086	69.3764
d023		976	5	Macro				7.58812	19.5602	61.2063
d023		976	1	Macro				52.5753	39.5235	-24.825
d023		976	1	Macro				52.8989	30.6066	-42.1414
d023		976	1	Macro				55.5906	40.2804	-27.541
d023		976	1	Macro				31.6955	24.271	-23.4245
d023		976	1	Macro				33.8743	33.9711	0.284902
d023		976	1	Macro				51.2909	45.9383	-10.4358
d023		976	1	Macro				44.1587	39.6083	-10.3045
d023		976	1	Macro				28.8171	28.9774	0.553131
d023		976	0	Macro				52.567	39.6565	-24.5601
d023		976	2	Macro				23.9803	38.499	37.7119
d023		976	2	Macro				10.176	39.9687	74.54
d023		976	2	Macro				12.235	38.0537	67.8481
d023		976	2	Macro				16.6429	40.1712	58.5701
d023		982	1	Macro				28.0381	25.7207	-8.26528
d023		982	1	Macro				40.1428	27.2479	-32.1226
d023		982	1	Macro				27.094	24.9436	-7.93665
d023		982	1	Macro				13.7081	26.9208	49.0799
d023		982	1	Macro				20.0469	30.4628	34.1922
d023		982	0	Macro				24.7265	21.2423	-14.0909
d013		1258	1	Macro				-5.24468	22.4764	123.334

## Sheet: 5) ABD wake NREM 
Results + Extended Data Figure 4c
Two-level linear mixed model (channels and patients)
micro	Mean Gain = -43.346, 95% CI [-84.434, -2.258], t(5.784)=-2.605, SE=16.640, p=0.042
macro	Mean Gain = -81.789, 95% CI [-92.899, -70.678], t(2.546)=-25.975, SE=3.149, p<0.001
macro - micro	Coefficient	SE	95% CI	t(5.42)	p
	-36.51	13.25	(-69.13, -3.88)	-2.76	0.034
Main effect for stimulua type: F(5,23.514) = 5.313, p=0.002
Patient	A1 (yes/no)	channels	Stimulus Type (0=DRC, 1=words, 2=music, 3=sentence, 4=click-train	signal type (Gamma/Spiking/ABD/40-Hz Locking)	StateA (Wake/REM/N2/N3...)	StateB	signal units (spikes/s, dB, ITPC, etc)	Values StateA	Value StateB	Gain
'472'	no	166	1	MICRO	Wake	NREM	%	69.1214	30.9419	-55.2354
'472'	no	166	1	MICRO	Wake	NREM	%	47.1472	49.1484	4.07185
'472'	no	166	2	MICRO	Wake	NREM	%	42.544	57.9148	26.5403
'472'	no	167	1	MICRO	Wake	NREM	%	7.58484	48.6987	84.425
'472'	no	169	5	MICRO	Wake	NREM	%	50.3969	50.6211	0.442949
'472'	no	169	1	MICRO	Wake	NREM	%	52.3499	44.6563	-14.6965
'472'	no	169	1	MICRO	Wake	NREM	%	66.9881	44.3002	-33.8686
'472'	no	171	1	MICRO	Wake	NREM	%	53.3413	49.0778	-7.99279
'479'	yes	210	1	MICRO	Wake	NREM	%	55.6086	37.5025	-32.5598
'479'	yes	210	1	MICRO	Wake	NREM	%	44.4991	49.6706	10.4116
'479'	yes	210	1	MICRO	Wake	NREM	%	49.3372	45.2641	-8.25565
'479'	yes	210	1	MICRO	Wake	NREM	%	53.5078	30.9042	-42.2435
'479'	yes	210	3	MICRO	Wake	NREM	%	47.8769	52.7396	9.22014
'479'	yes	210	1	MICRO	Wake	NREM	%	49.1471	47.3884	-3.57852
'479'	yes	210	2	MICRO	Wake	NREM	%	45.9829	55.1423	16.6104
'479'	yes	210	2	MICRO	Wake	NREM	%	42.0633	56.9627	26.1564
'479'	yes	211	4	MICRO	Wake	NREM	%	40.0266	36.4355	-8.97165
'479'	yes	211	5	MICRO	Wake	NREM	%	46.8326	12.3132	-73.7081
'479'	yes	211	1	MICRO	Wake	NREM	%	57.4908	10.1439	-82.3556
'479'	yes	211	1	MICRO	Wake	NREM	%	50.5901	10.9497	-78.3561
'479'	yes	211	2	MICRO	Wake	NREM	%	35.4631	57.503	38.3282
'479'	yes	212	4	MICRO	Wake	NREM	%	41.9719	35.4989	-15.4222
'479'	yes	212	5	MICRO	Wake	NREM	%	44.0291	8.31743	-81.1093
'479'	yes	212	1	MICRO	Wake	NREM	%	56.7061	20.013	-64.7074
'479'	yes	212	2	MICRO	Wake	NREM	%	61.5435	41.3893	-32.7479
'479'	yes	212	2	MICRO	Wake	NREM	%	40.6846	54.6803	25.5955
'479'	yes	213	4	MICRO	Wake	NREM	%	36.0681	24.5065	-32.055
'479'	yes	213	1	MICRO	Wake	NREM	%	56.8107	34.514	-39.2474
'479'	yes	213	1	MICRO	Wake	NREM	%	53.1163	30.2642	-43.0227
'479'	yes	213	1	MICRO	Wake	NREM	%	51.1034	22.3753	-56.2156
'479'	yes	213	3	MICRO	Wake	NREM	%	59.0317	41.1464	-30.2979
'479'	yes	213	2	MICRO	Wake	NREM	%	41.735	53.6558	22.2172
'479'	yes	214	4	MICRO	Wake	NREM	%	42.784	27.1273	-36.5947
'479'	yes	214	5	MICRO	Wake	NREM	%	46.9078	9.21876	-80.347
'479'	yes	214	1	MICRO	Wake	NREM	%	40.1801	50.9974	21.2113
'479'	yes	214	1	MICRO	Wake	NREM	%	55.4115	0.321269	-99.4202
'479'	yes	214	1	MICRO	Wake	NREM	%	54.9374	11.5132	-79.0431
'479'	yes	214	1	MICRO	Wake	NREM	%	56.7066	29.1151	-48.6566
'479'	yes	214	2	MICRO	Wake	NREM	%	66.2492	31.4048	-52.5959
'479'	yes	214	2	MICRO	Wake	NREM	%	67.4048	29.4119	-56.3653
'479'	yes	215	4	MICRO	Wake	NREM	%	51.5605	26.148	-49.2868
'479'	yes	215	5	MICRO	Wake	NREM	%	45.9382	5.99129	-86.958
'479'	yes	215	1	MICRO	Wake	NREM	%	41.6005	52.1352	20.2065
'479'	yes	215	1	MICRO	Wake	NREM	%	55.7834	6.56509	-88.2311
'479'	yes	215	2	MICRO	Wake	NREM	%	58.809	31.362	-46.6714
'479'	yes	216	1	MICRO	Wake	NREM	%	50.2396	-18.5477	-136.919
'479'	yes	240	4	MICRO	Wake	NREM	%	48.5701	-43.6881	-189.949
'479'	yes	240	1	MICRO	Wake	NREM	%	2.78523	56.9789	95.1118
'479'	yes	241	4	MICRO	Wake	NREM	%	44.1025	-36.9707	-183.829
'479'	yes	241	1	MICRO	Wake	NREM	%	42.7325	51.4666	16.9704
'479'	yes	241	1	MICRO	Wake	NREM	%	-7.19757	51.8643	113.878
'479'	yes	242	4	MICRO	Wake	NREM	%	47.3713	-22.078	-146.606
'479'	yes	242	1	MICRO	Wake	NREM	%	38.5616	49.8321	22.6168
'479'	yes	242	1	MICRO	Wake	NREM	%	41.1093	48.0488	14.4426
'479'	yes	242	1	MICRO	Wake	NREM	%	-7.50345	45.692	116.422
'479'	yes	243	4	MICRO	Wake	NREM	%	50.4812	-5.74664	-111.384
'479'	yes	243	1	MICRO	Wake	NREM	%	26.8576	48.415	44.5262
'479'	yes	243	1	MICRO	Wake	NREM	%	16.576	50.9386	67.4589
'479'	yes	244	4	MICRO	Wake	NREM	%	43.3188	-2.99942	-106.924
'479'	yes	244	1	MICRO	Wake	NREM	%	34.5618	45.5074	24.0523
'479'	yes	245	4	MICRO	Wake	NREM	%	44.9026	0.0161396	-99.9641
'479'	yes	245	1	MICRO	Wake	NREM	%	43.1872	54.4636	20.7045
'479'	yes	245	1	MICRO	Wake	NREM	%	36.545	46.8093	21.9279
'479'	yes	245	1	MICRO	Wake	NREM	%	54.3029	41.323	-23.9028
'479'	yes	246	4	MICRO	Wake	NREM	%	40.3686	19.0369	-52.8423
'479'	yes	247	4	MICRO	Wake	NREM	%	47.6908	33.5422	-29.6675
'479'	yes	209	4	MICRO	Wake	NREM	%	23.4578	44.7917	47.6292
'479'	yes	209	1	MICRO	Wake	NREM	%	50.6682	35.454	-30.0271
'479'	yes	209	1	MICRO	Wake	NREM	%	52.2419	40.8578	-21.7912
'479'	yes	209	3	MICRO	Wake	NREM	%	65.652	10.3905	-84.1733
'505'	yes	317	1	MICRO	Wake	NREM	%	51.1633	59.5994	14.1546
'505'	yes	317	0	MICRO	Wake	NREM	%	47.8096	49.9954	4.372
'505'	yes	317	1	MICRO	Wake	NREM	%	44.0538	49.5304	11.057
'505'	yes	317	1	MICRO	Wake	NREM	%	26.694	50.8268	47.4804
'505'	yes	318	4	MICRO	Wake	NREM	%	37.7755	37.3425	-1.14626
'505'	yes	318	1	MICRO	Wake	NREM	%	31.8103	47.4952	33.0241
'505'	yes	318	0	MICRO	Wake	NREM	%	55.3809	54.7294	-1.17649
'505'	yes	319	0	MICRO	Wake	NREM	%	47.0569	48.3888	2.7524
'505'	yes	321	1	MICRO	Wake	NREM	%	46.8586	43.5946	-6.96569
'505'	yes	323	4	MICRO	Wake	NREM	%	28.5159	39.8518	28.4451
'505'	yes	323	1	MICRO	Wake	NREM	%	39.7481	51.5185	22.8468
'505'	yes	323	1	MICRO	Wake	NREM	%	38.4541	45.9353	16.2864
'505'	yes	323	0	MICRO	Wake	NREM	%	52.8539	55.5089	4.78304
'505'	yes	323	1	MICRO	Wake	NREM	%	57.7221	53.4285	-7.43842
'505'	yes	323	1	MICRO	Wake	NREM	%	59.9409	53.8532	-10.1562
'505'	yes	323	1	MICRO	Wake	NREM	%	45.2543	48.8832	7.42353
'505'	no	373	1	MICRO	Wake	NREM	%	44.2922	50.7253	12.6822
'505'	no	373	0	MICRO	Wake	NREM	%	54.7469	42.6867	-22.0289
'505'	no	374	5	MICRO	Wake	NREM	%	61.7334	17.1225	-72.2638
'505'	no	374	1	MICRO	Wake	NREM	%	66.7761	38.5707	-42.2388
'505'	no	374	1	MICRO	Wake	NREM	%	35.41	53.871	34.2689
'505'	no	374	1	MICRO	Wake	NREM	%	44.0062	51.1498	13.9661
'505'	no	374	0	MICRO	Wake	NREM	%	62.386	45.2067	-27.537
'505'	no	374	3	MICRO	Wake	NREM	%	69.0642	47.2512	-31.5836
'505'	no	374	1	MICRO	Wake	NREM	%	43.4546	52.1881	16.7346
'505'	no	374	1	MICRO	Wake	NREM	%	73.8398	36.3713	-50.743
'505'	no	374	2	MICRO	Wake	NREM	%	58.9187	52.374	-11.108
'505'	no	375	1	MICRO	Wake	NREM	%	74.3274	12.6542	-82.9751
'505'	no	375	0	MICRO	Wake	NREM	%	66.3986	47.8589	-27.9219
'505'	no	375	3	MICRO	Wake	NREM	%	71.3512	62.416	-12.5229
'505'	no	375	1	MICRO	Wake	NREM	%	27.2544	49.9881	45.4783
'505'	no	375	1	MICRO	Wake	NREM	%	73.5938	34.405	-53.2501
'505'	no	375	1	MICRO	Wake	NREM	%	63.102	23.5452	-62.6871
'505'	no	376	0	MICRO	Wake	NREM	%	56.6067	46.3208	-18.1709
'505'	no	376	2	MICRO	Wake	NREM	%	57.4457	58.4713	1.754
'505'	no	377	1	MICRO	Wake	NREM	%	66.7767	20.5273	-69.2597
'505'	no	378	3	MICRO	Wake	NREM	%	74.2884	39.5375	-46.7784
'505'	no	378	1	MICRO	Wake	NREM	%	54.3446	43.3847	-20.1675
'505'	no	379	0	MICRO	Wake	NREM	%	62.5181	41.2115	-34.0806
'505'	no	379	1	MICRO	Wake	NREM	%	38.8974	48.2268	19.3449
'505'	no	379	1	MICRO	Wake	NREM	%	61.9575	34.3731	-44.5215
'd011'	no	410	1	MICRO	Wake	NREM	%	25.5482	6.6166	-74.1015
'd011'	no	410	1	MICRO	Wake	NREM	%	28.211	6.11693	-78.3172
'd011'	no	410	1	MICRO	Wake	NREM	%	31.5366	9.03908	-71.3378
'd011'	no	410	1	MICRO	Wake	NREM	%	30.0639	3.20387	-89.3431
'd011'	no	410	1	MICRO	Wake	NREM	%	28.6125	4.37863	-84.6968
'd011'	no	410	1	MICRO	Wake	NREM	%	29.1862	5.14603	-82.3683
'd011'	no	410	1	MICRO	Wake	NREM	%	27.6663	9.50168	-65.6562
'd011'	no	410	4	MICRO	Wake	NREM	%	23.2661	6.78395	-70.842
'd011'	no	410	1	MICRO	Wake	NREM	%	26.9133	11.9914	-55.4443
'd011'	no	410	3	MICRO	Wake	NREM	%	37.1389	5.70903	-84.6279
'd011'	no	411	1	MICRO	Wake	NREM	%	28.123	13.861	-50.713
'd011'	no	411	1	MICRO	Wake	NREM	%	29.0771	19.6475	-32.4296
'd011'	no	411	1	MICRO	Wake	NREM	%	26.4643	14.6639	-44.59
'd011'	no	411	1	MICRO	Wake	NREM	%	32.267	14.4581	-55.1923
'd011'	no	411	1	MICRO	Wake	NREM	%	26.9094	15.8756	-41.0033
'd011'	no	411	1	MICRO	Wake	NREM	%	25.9009	16.6408	-35.752
'd011'	no	411	1	MICRO	Wake	NREM	%	27.2754	12.3251	-54.8123
'd011'	no	411	1	MICRO	Wake	NREM	%	27.8761	9.31492	-66.5846
'd011'	no	411	3	MICRO	Wake	NREM	%	36.8805	14.4836	-60.7282
'd011'	no	413	1	MICRO	Wake	NREM	%	30.142	21.1656	-29.7805
'd011'	no	413	1	MICRO	Wake	NREM	%	31.9646	16.4082	-48.6675
'd011'	no	413	1	MICRO	Wake	NREM	%	37.347	19.6401	-47.4118
'd011'	no	413	1	MICRO	Wake	NREM	%	32.5965	17.7365	-45.5878
'd011'	no	413	1	MICRO	Wake	NREM	%	32.5592	14.8142	-54.5007
'd011'	no	413	1	MICRO	Wake	NREM	%	32.4126	16.2501	-49.8648
'd011'	no	413	1	MICRO	Wake	NREM	%	34.7596	18.5152	-46.7335
'd011'	no	413	4	MICRO	Wake	NREM	%	20.5431	3.12584	-84.784
'd011'	no	413	1	MICRO	Wake	NREM	%	36.1193	19.6143	-45.6956
'd011'	no	413	3	MICRO	Wake	NREM	%	38.9786	16.6706	-57.2315
'd011'	no	414	1	MICRO	Wake	NREM	%	28.4651	14.5399	-48.9204
'd011'	no	414	1	MICRO	Wake	NREM	%	25.5866	-5.01569	-119.603
'd011'	no	414	1	MICRO	Wake	NREM	%	22.1849	6.91935	-68.8105
'd011'	no	414	1	MICRO	Wake	NREM	%	26.1419	11.3089	-56.7403
'd011'	no	414	4	MICRO	Wake	NREM	%	19.9154	-4.52788	-122.736
'd011'	no	414	1	MICRO	Wake	NREM	%	26.6869	4.30787	-83.8577
'd011'	no	415	1	MICRO	Wake	NREM	%	47.2943	10.9158	-76.9194
'd011'	no	415	1	MICRO	Wake	NREM	%	48.2386	4.24736	-91.1951
'd011'	no	415	1	MICRO	Wake	NREM	%	43.7472	8.14836	-81.374
'd011'	no	415	1	MICRO	Wake	NREM	%	47.1504	8.89594	-81.1329
'd011'	no	415	1	MICRO	Wake	NREM	%	49.3888	13.0008	-73.6767
'd011'	no	415	1	MICRO	Wake	NREM	%	44.1914	5.17784	-88.2832
'd011'	no	415	1	MICRO	Wake	NREM	%	45.7019	9.81865	-78.5159
'd011'	no	415	2	MICRO	Wake	NREM	%	58.1571	-1.20525	-102.072
'd011'	no	415	4	MICRO	Wake	NREM	%	33.3578	-5.17392	-115.51
'd011'	no	415	1	MICRO	Wake	NREM	%	47.5909	10.9011	-77.0942
'd011'	no	415	2	MICRO	Wake	NREM	%	58.0444	-1.70231	-102.933
'd011'	no	415	2	MICRO	Wake	NREM	%	55.8212	5.79354	-89.6212
'd011'	no	415	2	MICRO	Wake	NREM	%	57.3865	4.42833	-92.2833
'd011'	no	415	2	MICRO	Wake	NREM	%	58.6619	4.75752	-91.8899
'd011'	no	415	3	MICRO	Wake	NREM	%	47.627	-3.83298	-108.048
'd011'	no	416	1	MICRO	Wake	NREM	%	27.6352	6.78043	-75.4645
'd011'	no	416	1	MICRO	Wake	NREM	%	33.292	7.48771	-77.509
'd011'	no	416	1	MICRO	Wake	NREM	%	33.3773	5.3276	-84.0383
'd011'	no	416	1	MICRO	Wake	NREM	%	27.2725	9.44136	-65.3815
'd011'	no	416	1	MICRO	Wake	NREM	%	29.6171	4.7055	-84.1122
'd011'	no	416	1	MICRO	Wake	NREM	%	27.4671	4.81436	-82.4722
'd011'	no	416	1	MICRO	Wake	NREM	%	32.0589	9.73531	-69.633
'd011'	no	416	2	MICRO	Wake	NREM	%	55.5909	14.4875	-73.9391
'd011'	no	416	4	MICRO	Wake	NREM	%	27.869	-2.9274	-110.504
'd011'	no	416	1	MICRO	Wake	NREM	%	28.9939	12.0969	-58.278
'd011'	no	416	2	MICRO	Wake	NREM	%	55.9116	9.98748	-82.137
'd011'	no	416	3	MICRO	Wake	NREM	%	36.0958	9.02505	-74.997
'd011'	no	420	1	MICRO	Wake	NREM	%	30.0787	8.63706	-71.2851
'd011'	no	420	3	MICRO	Wake	NREM	%	36.9462	-16.0407	-143.417
'd011'	no	422	1	MICRO	Wake	NREM	%	37.6547	3.48768	-90.7377
'd011'	no	422	1	MICRO	Wake	NREM	%	42.9629	-0.196656	-100.458
'd011'	no	422	1	MICRO	Wake	NREM	%	37.1494	7.8896	-78.7625
'd011'	no	422	1	MICRO	Wake	NREM	%	38.8639	-3.9371	-110.13
'd011'	no	422	1	MICRO	Wake	NREM	%	41.7937	5.38917	-87.1053
'd011'	no	422	1	MICRO	Wake	NREM	%	38.7865	7.06588	-81.7826
'd011'	no	422	1	MICRO	Wake	NREM	%	40.7723	5.79482	-85.7874
'd011'	no	422	2	MICRO	Wake	NREM	%	57.2771	-3.60732	-106.298
'd011'	no	422	4	MICRO	Wake	NREM	%	22.9788	0.577786	-97.4856
'd011'	no	422	1	MICRO	Wake	NREM	%	35.7382	7.38093	-79.3472
'd011'	no	422	3	MICRO	Wake	NREM	%	42.6434	-6.97082	-116.347
'd011'	no	423	1	MICRO	Wake	NREM	%	11.8624	27.8242	57.3668
'd011'	no	423	1	MICRO	Wake	NREM	%	25.4676	9.14406	-64.0954
'd011'	no	409	1	MICRO	Wake	NREM	%	49.6856	11.7812	-76.2885
'd011'	no	409	1	MICRO	Wake	NREM	%	58.2786	17.6172	-69.7708
'd011'	no	409	1	MICRO	Wake	NREM	%	52.149	21.3826	-58.9971
'd011'	no	409	1	MICRO	Wake	NREM	%	54.7773	16.0477	-70.7038
'd011'	no	409	1	MICRO	Wake	NREM	%	55.2195	18.3363	-66.7938
'd011'	no	409	1	MICRO	Wake	NREM	%	52.974	15.7796	-70.2126
'd011'	no	409	1	MICRO	Wake	NREM	%	58.1954	18.4666	-68.268
'd011'	no	409	2	MICRO	Wake	NREM	%	61.4091	14.3524	-76.6282
'd011'	no	409	0	MICRO	Wake	NREM	%	29.6623	1.46859	-95.049
'd011'	no	409	4	MICRO	Wake	NREM	%	45.989	3.82215	-91.689
'd011'	no	409	1	MICRO	Wake	NREM	%	54.8218	24.432	-55.4338
'd011'	no	409	2	MICRO	Wake	NREM	%	61.0582	13.0838	-78.5716
'd011'	no	409	2	MICRO	Wake	NREM	%	58.3036	7.20916	-87.6351
'd011'	no	409	2	MICRO	Wake	NREM	%	56.9908	7.85217	-86.222
'd011'	no	409	2	MICRO	Wake	NREM	%	59.6789	10.3358	-82.681
'd011'	no	409	3	MICRO	Wake	NREM	%	59.0161	10.153	-82.7962
'd011'	no	521	1	MICRO	Wake	NREM	%	30.7734	0.146345	-99.5244
'd011'	no	521	1	MICRO	Wake	NREM	%	32.9183	15.1655	-53.9299
'd011'	no	521	3	MICRO	Wake	NREM	%	31.3576	-0.808807	-102.579
'd011'	no	522	1	MICRO	Wake	NREM	%	39.1275	16.1892	-58.6246
'd011'	no	522	1	MICRO	Wake	NREM	%	40.7422	4.94119	-87.872
'd011'	no	522	1	MICRO	Wake	NREM	%	36.9959	21.2806	-42.4783
'd011'	no	522	1	MICRO	Wake	NREM	%	35.4912	10.3355	-70.8787
'd011'	no	522	3	MICRO	Wake	NREM	%	38.4184	-1.25804	-103.275
'd009'	yes	625	1	MICRO	Wake	NREM	%	45.509	-5.66819	-112.455
'd009'	yes	625	1	MICRO	Wake	NREM	%	61.9185	25.2334	-59.2474
'd009'	yes	626	4	MICRO	Wake	NREM	%	40.3497	-16.5024	-140.898
'd009'	yes	627	4	MICRO	Wake	NREM	%	42.859	-4.06809	-109.492
'd009'	yes	629	4	MICRO	Wake	NREM	%	42.9744	-5.34134	-112.429
'd009'	yes	629	0	MICRO	Wake	NREM	%	55.8744	-5.78084	-110.346
'd009'	yes	629	1	MICRO	Wake	NREM	%	37.9769	-10.2653	-127.03
'd009'	yes	629	1	MICRO	Wake	NREM	%	44.3809	11.8951	-73.1977
'd009'	yes	629	1	MICRO	Wake	NREM	%	57.5602	20.7706	-63.9151
'd009'	yes	630	4	MICRO	Wake	NREM	%	43.847	-26.4467	-160.316
'd009'	yes	630	1	MICRO	Wake	NREM	%	35.6182	-8.45413	-123.735
'd009'	yes	630	1	MICRO	Wake	NREM	%	47.5673	-1.95175	-104.103
'd009'	yes	631	4	MICRO	Wake	NREM	%	40.08	-9.72731	-124.27
'd009'	yes	631	0	MICRO	Wake	NREM	%	57.8269	-15.3466	-126.539
'd009'	yes	631	1	MICRO	Wake	NREM	%	47.0035	11.3105	-75.9368
'd009'	yes	631	1	MICRO	Wake	NREM	%	56.9098	12.2778	-78.4259
'd009'	yes	632	1	MICRO	Wake	NREM	%	47.4876	3.01128	-93.6588
'489'	yes	771	0	MICRO	Wake	NREM	%	57.8661	33.3667	-42.3382
'489'	yes	771	1	MICRO	Wake	NREM	%	67.4727	43.8013	-35.083
'489'	yes	772	3	MICRO	Wake	NREM	%	23.4423	58.8252	60.1493
'489'	yes	772	1	MICRO	Wake	NREM	%	33.1748	55.8892	40.6418
'd017'	yes	1043	1	MICRO	Wake	NREM	%	41.3779	-1.9337	-104.673
'd017'	yes	1043	1	MICRO	Wake	NREM	%	42.6632	10.7234	-74.8651
'd017'	yes	1043	3	MICRO	Wake	NREM	%	55.1892	9.0637	-83.577
'd017'	yes	1045	1	MICRO	Wake	NREM	%	47.2416	11.6209	-75.4012
'd017'	yes	1047	1	MICRO	Wake	NREM	%	41.6186	12.0466	-71.0547
'd017'	yes	1047	1	MICRO	Wake	NREM	%	44.737	14.7966	-66.9254
'd017'	yes	1047	3	MICRO	Wake	NREM	%	52.7461	9.36759	-82.2402
'd017'	yes	1048	1	MICRO	Wake	NREM	%	39.9978	-1.63823	-104.096
'd017'	yes	1048	1	MICRO	Wake	NREM	%	44.0863	8.76737	-80.1132
'd017'	yes	1048	3	MICRO	Wake	NREM	%	55.6208	7.62231	-86.2959
'd017'	yes	1048	1	MICRO	Wake	NREM	%	43.1435	14.0553	-67.4221
'479'	no	210	5	MACRO	Wake	NREM	%	60.6183	21.5921	-64.3802
'479'	no	210	1	MACRO	Wake	NREM	%	61.5492	22.1214	-64.059
'479'	no	210	1	MACRO	Wake	NREM	%	61.6851	4.35907	-92.9333
'479'	no	210	1	MACRO	Wake	NREM	%	51.7217	18.8709	-63.5145
'479'	no	210	3	MACRO	Wake	NREM	%	58.653	5.61497	-90.4268
'479'	no	210	1	MACRO	Wake	NREM	%	67.8007	19.3668	-71.4356
'479'	no	210	1	MACRO	Wake	NREM	%	54.6811	19.4353	-64.457
'479'	no	210	1	MACRO	Wake	NREM	%	65.0716	16.619	-74.4605
'479'	no	210	2	MACRO	Wake	NREM	%	64.6548	37.5586	-41.909
'479'	no	210	2	MACRO	Wake	NREM	%	63.4618	23.8892	-62.3566
'479'	no	215	1	MACRO	Wake	NREM	%	54.6527	10.2429	-81.2582
'479'	no	216	1	MACRO	Wake	NREM	%	55.6775	17.7088	-68.1939
'479'	no	216	1	MACRO	Wake	NREM	%	49.4196	15.2742	-69.0929
'479'	no	217	4	MACRO	Wake	NREM	%	41.8056	-3.42263	-108.187
'479'	no	217	5	MACRO	Wake	NREM	%	50.1582	-24.1765	-148.2
'479'	no	217	1	MACRO	Wake	NREM	%	54.5056	-6.25533	-111.476
'479'	no	217	1	MACRO	Wake	NREM	%	57.3339	9.07756	-84.1672
'479'	no	217	3	MACRO	Wake	NREM	%	59.2836	8.32234	-85.9618
'479'	no	217	1	MACRO	Wake	NREM	%	51.0568	5.24383	-89.7294
'479'	no	217	1	MACRO	Wake	NREM	%	61.6909	4.70571	-92.3721
'479'	no	217	2	MACRO	Wake	NREM	%	62.3594	8.85394	-85.8018
'479'	no	218	4	MACRO	Wake	NREM	%	45.6628	-0.995025	-102.179
'479'	no	218	5	MACRO	Wake	NREM	%	48.4529	8.21195	-83.0517
'479'	no	218	1	MACRO	Wake	NREM	%	62.56	3.97948	-93.6389
'479'	no	218	1	MACRO	Wake	NREM	%	61.2886	9.66521	-84.23
'479'	no	218	1	MACRO	Wake	NREM	%	64.6958	14.5836	-77.4582
'479'	no	218	3	MACRO	Wake	NREM	%	62.1583	15.7051	-74.7338
'479'	no	218	1	MACRO	Wake	NREM	%	57.929	0.747097	-98.7103
'479'	no	218	1	MACRO	Wake	NREM	%	60.6101	-0.784004	-101.294
'479'	no	218	1	MACRO	Wake	NREM	%	64.1151	-4.94959	-107.72
'479'	no	218	2	MACRO	Wake	NREM	%	64.1981	8.94679	-86.0638
'479'	no	219	5	MACRO	Wake	NREM	%	48.0839	7.41932	-84.57
'479'	no	219	1	MACRO	Wake	NREM	%	59.748	7.59954	-87.2807
'479'	no	219	1	MACRO	Wake	NREM	%	56.0859	16.1371	-71.2279
'479'	no	219	1	MACRO	Wake	NREM	%	54.9752	8.72838	-84.1231
'479'	no	219	1	MACRO	Wake	NREM	%	53.0535	16.3869	-69.1125
'479'	no	219	1	MACRO	Wake	NREM	%	58.2784	3.86907	-93.3611
'479'	no	222	1	MACRO	Wake	NREM	%	57.1822	21.1989	-62.9276
'479'	no	222	1	MACRO	Wake	NREM	%	55.9769	7.68251	-86.2756
'479'	no	222	3	MACRO	Wake	NREM	%	62.5855	8.84154	-85.8729
'479'	no	222	1	MACRO	Wake	NREM	%	59.8175	9.72553	-83.7413
'479'	no	222	1	MACRO	Wake	NREM	%	53.2386	-0.202834	-100.381
'479'	no	223	5	MACRO	Wake	NREM	%	45.5251	17.557	-61.4346
'479'	no	223	1	MACRO	Wake	NREM	%	60.5422	14.1582	-76.6144
'479'	no	223	1	MACRO	Wake	NREM	%	51.1702	9.30749	-81.8107
'479'	no	223	1	MACRO	Wake	NREM	%	56.1275	13.3402	-76.2323
'479'	no	223	3	MACRO	Wake	NREM	%	59.2735	18.6769	-68.4903
'479'	no	223	1	MACRO	Wake	NREM	%	55.4315	17.3996	-68.6106
'479'	no	223	1	MACRO	Wake	NREM	%	59.7646	-0.3569	-100.597
'479'	no	223	2	MACRO	Wake	NREM	%	61.6048	7.34499	-88.0772
'479'	no	208	5	MACRO	Wake	NREM	%	53.9201	11.8597	-78.0051
'479'	no	208	1	MACRO	Wake	NREM	%	60.9257	18.5967	-69.4764
'479'	no	208	1	MACRO	Wake	NREM	%	58.0285	23.5074	-59.49
'479'	no	208	1	MACRO	Wake	NREM	%	62.4394	40.2715	-35.5031
'479'	no	208	1	MACRO	Wake	NREM	%	56.0517	25.4465	-54.6018
'479'	no	208	3	MACRO	Wake	NREM	%	58.8828	25.0766	-57.4126
'479'	no	208	1	MACRO	Wake	NREM	%	64.7008	16.2107	-74.9451
'479'	no	208	1	MACRO	Wake	NREM	%	61.3333	30.4911	-50.2862
'479'	no	208	1	MACRO	Wake	NREM	%	63.0714	28.2157	-55.2638
'479'	no	208	2	MACRO	Wake	NREM	%	58.2388	43.6755	-25.0062
'479'	no	208	2	MACRO	Wake	NREM	%	61.8749	25.2742	-59.1527
'479'	no	209	4	MACRO	Wake	NREM	%	41.5554	29.8428	-28.1854
'479'	no	209	5	MACRO	Wake	NREM	%	62.2256	18.2595	-70.656
'479'	no	209	1	MACRO	Wake	NREM	%	65.3836	21.5503	-67.0402
'479'	no	209	1	MACRO	Wake	NREM	%	65.4049	10.6173	-83.7669
'479'	no	209	1	MACRO	Wake	NREM	%	61.3677	21.7023	-64.6356
'479'	no	209	1	MACRO	Wake	NREM	%	60.0657	22.7654	-62.0991
'479'	no	209	3	MACRO	Wake	NREM	%	63.1343	10.6406	-83.1461
'479'	no	209	1	MACRO	Wake	NREM	%	69.3819	15.1838	-78.1157
'479'	no	209	1	MACRO	Wake	NREM	%	66.2777	29.7661	-55.0889
'479'	no	209	1	MACRO	Wake	NREM	%	66.9569	20.1396	-69.9215
'479'	no	209	2	MACRO	Wake	NREM	%	63.1681	43.8055	-30.6525
'479'	no	209	2	MACRO	Wake	NREM	%	64.1751	26.0657	-59.3834
'd011'	no	410	1	MACRO	Wake	NREM	%	57.2735	12.7225	-77.7864
'd011'	no	410	1	MACRO	Wake	NREM	%	59.1203	2.83445	-95.2056
'd011'	no	410	1	MACRO	Wake	NREM	%	56.4704	23.4504	-58.4731
'd011'	no	410	1	MACRO	Wake	NREM	%	57.0739	16.5599	-70.9852
'd011'	no	410	1	MACRO	Wake	NREM	%	56.9937	16.4373	-71.1594
'd011'	no	410	1	MACRO	Wake	NREM	%	58.1753	11.0191	-81.0588
'd011'	no	410	1	MACRO	Wake	NREM	%	59.7149	5.32227	-91.0872
'd011'	no	410	2	MACRO	Wake	NREM	%	54.2812	18.2095	-66.4534
'd011'	no	410	4	MACRO	Wake	NREM	%	32.2789	-15.0651	-146.672
'd011'	no	410	1	MACRO	Wake	NREM	%	58.4396	22.7823	-61.0156
'd011'	no	410	2	MACRO	Wake	NREM	%	53.8575	15.9294	-70.4231
'd011'	no	410	2	MACRO	Wake	NREM	%	54.7519	18.6213	-65.9897
'd011'	no	410	3	MACRO	Wake	NREM	%	60.1654	-8.23031	-113.679
'd011'	no	411	1	MACRO	Wake	NREM	%	50.7358	8.86768	-82.5219
'd011'	no	411	1	MACRO	Wake	NREM	%	50.6124	-1.04973	-102.074
'd011'	no	411	1	MACRO	Wake	NREM	%	51.0257	15.3692	-69.8795
'd011'	no	411	1	MACRO	Wake	NREM	%	51.3452	9.78847	-80.9359
'd011'	no	411	1	MACRO	Wake	NREM	%	50.4847	12.1386	-75.9558
'd011'	no	411	1	MACRO	Wake	NREM	%	51.8627	6.27216	-87.9062
'd011'	no	411	1	MACRO	Wake	NREM	%	54.431	3.54076	-93.495
'd011'	no	411	2	MACRO	Wake	NREM	%	53.3844	21.3648	-59.9793
'd011'	no	411	0	MACRO	Wake	NREM	%	23.8624	3.39853	-85.7578
'd011'	no	411	4	MACRO	Wake	NREM	%	29.0868	-10.948	-137.639
'd011'	no	411	1	MACRO	Wake	NREM	%	51.3454	11.4257	-77.7474
'd011'	no	411	2	MACRO	Wake	NREM	%	55.1611	16.6337	-69.8453
'd011'	no	411	2	MACRO	Wake	NREM	%	54.0566	15.6359	-71.0749
'd011'	no	411	3	MACRO	Wake	NREM	%	53.0647	-9.2225	-117.38
'd011'	no	412	1	MACRO	Wake	NREM	%	19.5301	6.25697	-67.9624
'd011'	no	412	1	MACRO	Wake	NREM	%	28.1052	-4.11728	-114.65
'd011'	no	417	1	MACRO	Wake	NREM	%	30.5496	-20.5778	-167.358
'd011'	no	417	1	MACRO	Wake	NREM	%	24.806	3.42058	-86.2107
'd011'	no	417	1	MACRO	Wake	NREM	%	27.3304	3.12701	-88.5585
'd011'	no	417	1	MACRO	Wake	NREM	%	26.7567	-4.08585	-115.27
'd011'	no	417	3	MACRO	Wake	NREM	%	41.7036	-8.38105	-120.097
'd011'	no	418	1	MACRO	Wake	NREM	%	40.5092	12.9794	-67.9594
'd011'	no	418	1	MACRO	Wake	NREM	%	45.9598	-4.01	-108.725
'd011'	no	418	1	MACRO	Wake	NREM	%	43.4227	15.8392	-63.5234
'd011'	no	418	1	MACRO	Wake	NREM	%	41.4841	3.48645	-91.5957
'd011'	no	418	1	MACRO	Wake	NREM	%	45.2979	6.6466	-85.3269
'd011'	no	418	1	MACRO	Wake	NREM	%	45.9132	4.91457	-89.296
'd011'	no	418	1	MACRO	Wake	NREM	%	44.0114	3.70999	-91.5704
'd011'	no	418	4	MACRO	Wake	NREM	%	19.3109	-7.61569	-139.437
'd011'	no	418	1	MACRO	Wake	NREM	%	42.6294	15.3097	-64.0865
'd011'	no	418	2	MACRO	Wake	NREM	%	52.9452	12.7431	-75.9316
'd011'	no	418	3	MACRO	Wake	NREM	%	43.9138	-2.39413	-105.452
'd011'	no	409	1	MACRO	Wake	NREM	%	56.7775	15.0856	-73.4303
'd011'	no	409	1	MACRO	Wake	NREM	%	58.2926	2.60205	-95.5362
'd011'	no	409	1	MACRO	Wake	NREM	%	56.5042	24.7635	-56.1741
'd011'	no	409	1	MACRO	Wake	NREM	%	56.441	18.8133	-66.6673
'd011'	no	409	1	MACRO	Wake	NREM	%	56.1242	16.406	-70.7684
'd011'	no	409	1	MACRO	Wake	NREM	%	58.2443	11.8004	-79.7398
'd011'	no	409	1	MACRO	Wake	NREM	%	59.3279	5.58813	-90.5809
'd011'	no	409	2	MACRO	Wake	NREM	%	55.0776	19.4356	-64.7124
'd011'	no	409	4	MACRO	Wake	NREM	%	33.6509	-15.6618	-146.542
'd011'	no	409	1	MACRO	Wake	NREM	%	56.5825	21.9416	-61.2219
'd011'	no	409	2	MACRO	Wake	NREM	%	54.1605	15.3461	-71.6656
'd011'	no	409	2	MACRO	Wake	NREM	%	56.3507	2.76013	-95.1019
'd011'	no	409	2	MACRO	Wake	NREM	%	54.5154	21.0302	-61.4234
'd011'	no	409	3	MACRO	Wake	NREM	%	58.4411	-7.3426	-112.564
'd011'	no	510	1	MACRO	Wake	NREM	%	57.4499	23.8449	-58.4945
'd011'	no	510	1	MACRO	Wake	NREM	%	58.8507	26.1073	-55.6381
'd011'	no	510	4	MACRO	Wake	NREM	%	19.8527	-4.32362	-121.778
'd011'	no	510	1	MACRO	Wake	NREM	%	60.5684	32.1896	-46.8541
'd011'	no	510	1	MACRO	Wake	NREM	%	58.326	28.2787	-51.5161
'd011'	no	510	1	MACRO	Wake	NREM	%	56.5322	32.9763	-41.6682
'd011'	no	510	1	MACRO	Wake	NREM	%	60.8256	18.9527	-68.8408
'd011'	no	510	3	MACRO	Wake	NREM	%	61.3747	8.11429	-86.7791
'd011'	no	511	1	MACRO	Wake	NREM	%	50.2356	15.2858	-69.5718
'd011'	no	511	1	MACRO	Wake	NREM	%	50.1066	13.2265	-73.6033
'd011'	no	511	4	MACRO	Wake	NREM	%	19.4379	-1.97272	-110.149
'd011'	no	511	1	MACRO	Wake	NREM	%	53.9146	21.8156	-59.5368
'd011'	no	511	1	MACRO	Wake	NREM	%	52.0878	21.5521	-58.6235
'd011'	no	511	1	MACRO	Wake	NREM	%	48.7374	29.1904	-40.1069
'd011'	no	511	1	MACRO	Wake	NREM	%	53.3977	16.6105	-68.8929
'd011'	no	511	3	MACRO	Wake	NREM	%	52.4093	-2.5792	-104.921
'd011'	no	512	1	MACRO	Wake	NREM	%	33.119	-6.28692	-118.983
'd011'	no	518	1	MACRO	Wake	NREM	%	40.2256	19.3676	-51.8526
'd011'	no	518	1	MACRO	Wake	NREM	%	40.6001	8.10241	-80.0434
'd011'	no	518	1	MACRO	Wake	NREM	%	40.2916	4.97826	-87.6444
'd011'	no	518	1	MACRO	Wake	NREM	%	37.0927	8.85809	-76.1191
'd011'	no	518	1	MACRO	Wake	NREM	%	37.3677	24.7562	-33.7497
'd011'	no	518	1	MACRO	Wake	NREM	%	40.6057	20.7828	-48.8179
'd011'	no	518	3	MACRO	Wake	NREM	%	40.4662	-6.03367	-114.91
'd011'	no	509	1	MACRO	Wake	NREM	%	55.4363	22.1345	-60.0722
'd011'	no	509	1	MACRO	Wake	NREM	%	57.7615	24.5887	-57.4305
'd011'	no	509	4	MACRO	Wake	NREM	%	20.2206	-4.48155	-122.163
'd011'	no	509	1	MACRO	Wake	NREM	%	57.8326	29.0992	-49.6838
'd011'	no	509	1	MACRO	Wake	NREM	%	56.2865	27.9022	-50.4282
'd011'	no	509	1	MACRO	Wake	NREM	%	53.9762	31.2586	-42.0882
'd011'	no	509	1	MACRO	Wake	NREM	%	58.4363	18.599	-68.1722
'd011'	no	509	3	MACRO	Wake	NREM	%	58.2931	7.1645	-87.7095
'd009'	no	625	4	MACRO	Wake	NREM	%	39.2338	1.13932	-97.0961
'd009'	no	625	0	MACRO	Wake	NREM	%	57.7024	8.99367	-84.4137
'd009'	no	625	1	MACRO	Wake	NREM	%	61.0943	-21.4209	-135.062
'd009'	no	625	1	MACRO	Wake	NREM	%	58.492	19.4381	-66.768
'd009'	no	626	4	MACRO	Wake	NREM	%	38.8232	0.389306	-98.9972
'd009'	no	626	0	MACRO	Wake	NREM	%	57.4401	10.2874	-82.0902
'd009'	no	626	1	MACRO	Wake	NREM	%	57.4965	21.7391	-62.1906
'd009'	no	627	4	MACRO	Wake	NREM	%	42.2583	-8.25365	-119.531
'd009'	no	627	0	MACRO	Wake	NREM	%	57.0737	9.19942	-83.8815
'd009'	no	627	1	MACRO	Wake	NREM	%	53.8337	3.4259	-93.6361
'd009'	no	627	1	MACRO	Wake	NREM	%	53.9714	-8.63241	-115.994
'd009'	no	627	1	MACRO	Wake	NREM	%	62.7461	27.3377	-56.4313
'd009'	no	627	1	MACRO	Wake	NREM	%	57.4567	3.48757	-93.9301
'd009'	no	628	4	MACRO	Wake	NREM	%	46.6804	-8.1209	-117.397
'd009'	no	628	0	MACRO	Wake	NREM	%	54.851	8.13933	-85.161
'd009'	no	628	1	MACRO	Wake	NREM	%	54.2092	13.6765	-74.7709
'd009'	no	628	1	MACRO	Wake	NREM	%	38.5768	-3.33127	-108.635
'd009'	no	628	1	MACRO	Wake	NREM	%	55.8344	-16.3002	-129.194
'd009'	no	628	1	MACRO	Wake	NREM	%	59.8214	31.4832	-47.3713
'd009'	no	628	1	MACRO	Wake	NREM	%	54.6004	-5.15179	-109.435
'd009'	no	629	4	MACRO	Wake	NREM	%	38.8591	3.37391	-91.3176
'd009'	no	664	4	MACRO	Wake	NREM	%	41.9355	18.2247	-56.5412
'd009'	no	672	1	MACRO	Wake	NREM	%	58.5079	-26.735	-145.695
'd017'	no	1034	5	MACRO	Wake	NREM	%	40.4277	1.34887	-96.6635
'd017'	no	1034	1	MACRO	Wake	NREM	%	40.173	-0.0203895	-100.051
'd017'	no	1034	1	MACRO	Wake	NREM	%	37.2487	11.4623	-69.2277
'd017'	no	1034	1	MACRO	Wake	NREM	%	39.3396	8.15048	-79.2817
'd017'	no	1034	1	MACRO	Wake	NREM	%	43.9363	10.456	-76.2019
'd017'	no	1035	5	MACRO	Wake	NREM	%	37.0218	-1.44437	-103.901
'd017'	no	1035	1	MACRO	Wake	NREM	%	45.4825	1.80801	-96.0248
'd017'	no	1035	1	MACRO	Wake	NREM	%	40.2127	13.0575	-67.5288
'd017'	no	1035	3	MACRO	Wake	NREM	%	49.4263	-7.58459	-115.345
'd017'	no	1035	1	MACRO	Wake	NREM	%	39.1982	6.20896	-84.1601
'd017'	no	1035	1	MACRO	Wake	NREM	%	38.9949	9.43847	-75.7956
'd017'	no	1035	1	MACRO	Wake	NREM	%	43.7825	7.9952	-81.7388
'd017'	no	1036	1	MACRO	Wake	NREM	%	41.1831	7.7098	-81.2792
'd017'	no	1036	1	MACRO	Wake	NREM	%	46.5677	12.3263	-73.5303
'd017'	no	1036	1	MACRO	Wake	NREM	%	45.5122	5.34146	-88.2637
'd017'	no	1036	1	MACRO	Wake	NREM	%	41.4455	5.89371	-85.7796
'd017'	no	1038	1	MACRO	Wake	NREM	%	35.7753	10.2167	-71.442
'd017'	no	1038	1	MACRO	Wake	NREM	%	36.5053	6.69411	-81.6627
'd017'	no	1038	1	MACRO	Wake	NREM	%	36.5752	-0.635783	-101.738
'd017'	no	1041	1	MACRO	Wake	NREM	%	42.3716	-3.17773	-107.5
'd017'	no	1041	1	MACRO	Wake	NREM	%	48.9138	12.3913	-74.6671
'd017'	no	1041	1	MACRO	Wake	NREM	%	36.8974	14.3509	-61.1059
'd017'	no	1041	3	MACRO	Wake	NREM	%	50.2824	-0.801543	-101.594
'd017'	no	1041	1	MACRO	Wake	NREM	%	43.0729	8.11093	-81.1693
'd017'	no	1041	1	MACRO	Wake	NREM	%	43.5519	-1.45847	-103.349
'd017'	no	1041	1	MACRO	Wake	NREM	%	41.4249	10.8756	-73.7463
'd017'	no	1042	1	MACRO	Wake	NREM	%	46.4668	-0.437121	-100.941
'd017'	no	1042	1	MACRO	Wake	NREM	%	46.5166	8.40396	-81.9334
'd017'	no	1042	1	MACRO	Wake	NREM	%	41.5347	15.0015	-63.8821
'd017'	no	1042	3	MACRO	Wake	NREM	%	50.5794	5.40008	-89.3236
'd017'	no	1042	1	MACRO	Wake	NREM	%	44.0428	10.4998	-76.16
'd017'	no	1042	1	MACRO	Wake	NREM	%	41.8713	-3.25592	-107.776
'd017'	no	1042	1	MACRO	Wake	NREM	%	40.1638	9.37151	-76.6668
'd017'	no	1043	1	MACRO	Wake	NREM	%	44.2064	0.278549	-99.3699
'd017'	no	1043	1	MACRO	Wake	NREM	%	48.9866	11.3365	-76.8579
'd017'	no	1043	1	MACRO	Wake	NREM	%	36.8592	11.8822	-67.7633
'd017'	no	1043	3	MACRO	Wake	NREM	%	50.3297	6.98005	-86.1314
'd017'	no	1043	1	MACRO	Wake	NREM	%	46.5491	12.2299	-73.7269
'd017'	no	1043	1	MACRO	Wake	NREM	%	40.2161	-3.34244	-108.311
'd013'	no	1214	5	MACRO	Wake	NREM	%	34.3702	-0.959353	-102.791
'd013'	no	1215	5	MACRO	Wake	NREM	%	33.2876	-0.0563097	-100.169
'd013'	no	1215	1	MACRO	Wake	NREM	%	33.8301	5.9773	-82.3314
'd013'	no	1215	1	MACRO	Wake	NREM	%	35.1521	18.6458	-46.9568
'd013'	no	1215	3	MACRO	Wake	NREM	%	50.7432	15.9734	-68.5211
'd013'	no	1216	5	MACRO	Wake	NREM	%	32.481	-0.0431719	-100.133
'd013'	no	1216	1	MACRO	Wake	NREM	%	35.1939	9.89049	-71.8972
'd013'	no	1216	3	MACRO	Wake	NREM	%	49.0064	2.25538	-95.3978
'd013'	no	1247	1	MACRO	Wake	NREM	%	32.9026	20.9191	-36.421
'd013'	no	1247	1	MACRO	Wake	NREM	%	32.7759	15.8031	-51.7845
'd013'	no	1247	1	MACRO	Wake	NREM	%	26.996	37.2674	27.5614
'd013'	no	1256	1	MACRO	Wake	NREM	%	35.1809	11.1379	-68.3412
'd013'	no	1207	1	MACRO	Wake	NREM	%	36.3297	-1.14769	-103.159
'd013'	no	1207	1	MACRO	Wake	NREM	%	34.9135	9.7892	-71.9615
'd013'	no	1207	1	MACRO	Wake	NREM	%	33.6739	12.7888	-62.0217
'd013'	no	1208	5	MACRO	Wake	NREM	%	29.6449	-4.14436	-113.98
'd013'	no	1208	1	MACRO	Wake	NREM	%	34.4387	-5.17627	-115.03
'd013'	no	1208	1	MACRO	Wake	NREM	%	35.7499	8.98092	-74.8785
'd013'	no	1208	1	MACRO	Wake	NREM	%	38.1644	12.9079	-66.1782
'd013'	no	1208	1	MACRO	Wake	NREM	%	37.505	28.1898	-24.837
'd013'	no	1208	3	MACRO	Wake	NREM	%	50.8563	6.45687	-87.3037
'd013'	no	1208	1	MACRO	Wake	NREM	%	36.4196	13.4974	-62.9391

## Sheet: 6) HG wake REM
Results + Extended Data Figure 5
One-level linear mixed model (channels)
micro	Mean Gain = -23.782, 95% CI [-34.726, -12.838], t(31.851)=-4.427, SE=5.372, p<0.001
macro	Mean Gain = 15.479, 95% CI [8.328, 22.630], t(12.904)=4.680, SE=3.308, p<0.001
Patient	A1 (yes/no)	channels	signal type (Gamma/Spiking/ABD/40-Hz Locking)	StateA (Wake/REM/N2/N3...)	StateB	signal units (spikes/s, dB, ITPC, etc)	Values StateA	Value StateB	Gain
'd011'	no	110	micro	wake	REM	%	22.8878	20.4225	-10.771
'd011'	no	110	micro				26.4769	20.7939	-21.4641
'd011'	no	110	micro				21.8965	24.0121	8.81052
'd011'	no	110	micro				20.5955	22.9699	10.3371
'd011'	no	110	micro				17.9028	11.8484	-33.8182
'd011'	no	110	micro				22.9926	28.5732	19.5307
'd011'	no	110	micro				23.5005	33.3397	29.5118
'd011'	no	110	micro				14.6253	20.9546	30.2049
'd011'	no	110	micro				31.5819	21.9529	-30.4888
'd011'	no	111	micro				22.2237	16.4928	-25.7874
'd011'	no	111	micro				34.2112	34.0379	-0.506583
'd011'	no	111	micro				21.326	12.6494	-40.6854
'd011'	no	111	micro				21.4219	8.03215	-62.5049
'd011'	no	111	micro				18.9428	15.0972	-20.3012
'd011'	no	111	micro				22.2426	7.29859	-67.1864
'd011'	no	111	micro				22.6401	11.2261	-50.4148
'd011'	no	111	micro				24.4409	17.303	-29.2047
'd011'	no	111	micro				55.377	12.6876	-77.0888
'd011'	no	111	micro				35.6426	25.8981	-27.3395
'd011'	no	112	micro				18.9989	12.4752	-34.3371
'd011'	no	112	micro				19.6354	7.77672	-60.3944
'd011'	no	112	micro				18.0273	25.2301	28.5483
'd011'	no	112	micro				13.6295	10.9315	-19.7958
'd011'	no	112	micro				18.5338	9.94944	-46.3172
'd011'	no	112	micro				19.0097	18.0167	-5.22348
'd011'	no	113	micro				18.6561	5.80382	-68.8906
'd011'	no	113	micro				21.0011	15.7756	-24.8821
'd011'	no	113	micro				17.4835	2.95023	-83.1256
'd011'	no	113	micro				18.7736	5.24408	-72.0667
'd011'	no	113	micro				14.9539	10.1972	-31.809
'd011'	no	113	micro				20.761	10.9164	-47.4186
'd011'	no	113	micro				19.2044	16.1336	-15.9902
'd011'	no	113	micro				13.7867	0.96478	-93.0021
'd011'	no	113	micro				21.5991	16.0811	-25.5475
'd011'	no	113	micro				29.0085	21.4242	-26.1452
'd011'	no	114	micro				13.7362	8.33533	-39.3183
'd011'	no	115	micro				56.693	67.5813	16.1113
'd011'	no	115	micro				31.2193	27.8672	-10.7373
'd011'	no	115	micro				32.2789	19.1066	-40.8078
'd011'	no	115	micro				39.3285	50.6676	22.3794
'd011'	no	115	micro				31.5837	36.0214	12.3198
'd011'	no	115	micro				36.778	21.9941	-40.1977
'd011'	no	115	micro				28.5262	19.3893	-32.0299
'd011'	no	115	micro				68.1393	28.0707	-58.8039
'd011'	no	115	micro				20.8044	19.1834	-7.79141
'd011'	no	115	micro				25.3888	38.6027	34.2305
'd011'	no	115	micro				97.4047	83.9865	-13.7757
'd011'	no	115	micro				62.8985	29.8544	-52.5356
'd011'	no	115	micro				66.5555	23.9765	-63.9752
'd011'	no	115	micro				72.1549	13.2687	-81.6109
'd011'	no	115	micro				46.2399	51.8889	10.8868
'd011'	no	116	micro				22.9324	35.0072	34.4924
'd011'	no	116	micro				17.6954	28.4611	37.826
'd011'	no	116	micro				21.1417	-5.98727	-128.32
'd011'	no	116	micro				13.3604	6.50893	-51.282
'd011'	no	116	micro				18.0879	2.59159	-85.6723
'd011'	no	116	micro				18.6444	26.053	28.4366
'd011'	no	120	micro				17.4303	-8.75652	-150.237
'd011'	no	120	micro				23.3416	2.98558	-87.2092
'd011'	no	120	micro				21.0202	-7.84645	-137.328
'd011'	no	120	micro				21.806	8.76066	-59.8245
'd011'	no	120	micro				13.5398	8.39819	-37.9739
'd011'	no	120	micro				20.2434	1.11215	-94.5061
'd011'	no	120	micro				18.4844	-10.9887	-159.448
'd011'	no	120	micro				57.4653	24.2242	-57.8456
'd011'	no	120	micro				63.7171	1.22984	-98.0698
'd011'	no	123	micro				24.8306	-3.27065	-113.172
'd011'	no	123	micro				35.4318	-1.63326	-104.61
'd011'	no	123	micro				24.2272	-2.76674	-111.42
'd011'	no	123	micro				26.9442	2.21952	-91.7625
'd011'	no	123	micro				18.9499	-6.46692	-134.126
'd011'	no	123	micro				23.6288	-6.52173	-127.601
'd011'	no	123	micro				23.392	-1.03381	-104.419
'd011'	no	123	micro				69.1805	6.98108	-89.9089
'd011'	no	123	micro				21.1845	-2.78699	-113.156
'd011'	no	123	micro				65.1224	17.7564	-72.7338
'd011'	no	123	micro				75.1797	13.1595	-82.4959
'd011'	no	123	micro				35.7168	7.68017	-78.497
'd011'	no	109	micro				31.9701	26.4478	-17.2733
'd011'	no	109	micro				28.4753	32.7314	13.0033
'd011'	no	109	micro				18.2651	9.14562	-49.9283
'd011'	no	109	micro				27.0369	19.6206	-27.4301
'd011'	no	109	micro				21.7037	17.1934	-20.7811
'd011'	no	109	micro				24.8822	8.41364	-66.1861
'd011'	no	109	micro				23.8673	21.4691	-10.0482
'd011'	no	109	micro				15.3845	9.94204	-35.3762
'd011'	no	109	micro				20.5283	16.504	-19.6038
'd011'	no	109	micro				63.293	13.8771	-78.0748
'd011'	no	109	micro				36.5358	29.7416	-18.5961
'479'	yes	210	micro				49.2497	61.2252	19.5598
'479'	yes	210	micro				82.8344	93.7736	11.6656
'479'	yes	210	micro				100.534	87.0931	-13.3699
'479'	yes	210	micro				73.1976	151.321	51.6277
'479'	yes	210	micro				96.5871	105.788	8.69757
'479'	yes	210	micro				114.627	164.631	30.373
'479'	yes	210	micro				122.979	202.559	39.2875
'479'	yes	210	micro				84.5025	80.9689	-4.18169
'479'	yes	210	micro				141.426	216.097	34.5546
'479'	yes	210	micro				107.02	153.779	30.4065
'479'	yes	210	micro				95.692	123.035	22.2239
'479'	yes	211	micro				76.5757	103.802	26.229
'479'	yes	211	micro				135.934	109.732	-19.276
'479'	yes	211	micro				114.591	121.056	5.3408
'479'	yes	211	micro				155.41	167.076	6.98249
'479'	yes	211	micro				290.391	184.853	-36.3433
'479'	yes	211	micro				174.153	195.626	10.9764
'479'	yes	211	micro				197.263	272.962	27.7325
'479'	yes	211	micro				105.47	117.659	10.3597
'479'	yes	211	micro				184.799	260.746	29.1266
'479'	yes	211	micro				95.9621	104.003	7.7312
'479'	yes	212	micro				80.7447	94.0995	14.1922
'479'	yes	212	micro				133.811	91.5904	-31.5525
'479'	yes	212	micro				132.104	129.937	-1.64038
'479'	yes	212	micro				157.239	138.316	-12.0342
'479'	yes	212	micro				288.012	200.711	-30.3118
'479'	yes	212	micro				164.958	195.883	15.7875
'479'	yes	212	micro				183.485	233.836	21.5324
'479'	yes	212	micro				188.411	96.1089	-48.9898
'479'	yes	212	micro				169.711	210.435	19.3523
'479'	yes	212	micro				83.4473	91.2957	8.5967
'479'	yes	212	micro				89.8525	86.4308	-3.80819
'479'	yes	213	micro				44.0668	27.6445	-37.2667
'479'	yes	213	micro				68.7177	46.7929	-31.9056
'479'	yes	213	micro				63.3601	53.0147	-16.3279
'479'	yes	213	micro				69.2393	64.7127	-6.53756
'479'	yes	213	micro				91.6253	86.7485	-5.32253
'479'	yes	213	micro				74.5506	50.695	-31.9991
'479'	yes	213	micro				73.0995	60.2908	-17.5222
'479'	yes	213	micro				56.8432	47.8415	-15.8361
'479'	yes	213	micro				70.4512	83.607	15.7353
'479'	yes	213	micro				69.8855	27.2746	-60.9724
'479'	yes	213	micro				69.3605	42.2501	-39.0862
'479'	yes	214	micro				66.649	68.6302	2.88668
'479'	yes	214	micro				110.055	84.3853	-23.3244
'479'	yes	214	micro				103.096	110.72	6.88606
'479'	yes	214	micro				130.696	122.072	-6.59899
'479'	yes	214	micro				200.959	162.516	-19.13
'479'	yes	214	micro				114.534	144.757	20.8784
'479'	yes	214	micro				131.703	152.271	13.5072
'479'	yes	214	micro				153.183	88.9424	-41.9371
'479'	yes	214	micro				133.531	108.706	-18.5911
'479'	yes	214	micro				81.2013	29.3775	-63.8214
'479'	yes	214	micro				83.1004	76.7745	-7.61244
'479'	yes	215	micro				64.8914	83.8442	22.6049
'479'	yes	215	micro				125.091	73.7048	-41.0792
'479'	yes	215	micro				117.597	106.25	-9.6489
'479'	yes	215	micro				151.588	117.111	-22.7437
'479'	yes	215	micro				217.173	160.268	-26.2025
'479'	yes	215	micro				125.768	137.758	8.70356
'479'	yes	215	micro				128.028	161.313	20.6336
'479'	yes	215	micro				174.643	90.032	-48.4479
'479'	yes	215	micro				128.52	117.87	-8.28647
'479'	yes	215	micro				77.0691	53.5833	-30.4737
'479'	yes	215	micro				91.1092	94.1338	3.21303
'479'	yes	216	micro				48.8105	58.6621	16.7938
'479'	yes	216	micro				129.62	67.0375	-48.2817
'479'	yes	216	micro				104.175	100.879	-3.16369
'479'	yes	216	micro				135.354	124.786	-7.80757
'479'	yes	216	micro				186.508	142.013	-23.8569
'479'	yes	216	micro				93.7512	142.147	34.0462
'479'	yes	216	micro				129.377	141.321	8.45123
'479'	yes	216	micro				159.785	101.73	-36.3329
'479'	yes	216	micro				155.45	103.884	-33.1722
'479'	yes	216	micro				91.1388	115.435	21.0477
'479'	no	232	micro				42.7222	37.1305	-13.0884
'479'	no	232	micro				54.6206	-0.321446	-100.589
'479'	no	234	micro				44.7411	17.9181	-59.9515
'479'	no	235	micro				40.5873	22.5915	-44.3385
'479'	no	236	micro				35.5815	16.2494	-54.3319
'479'	no	237	micro				46.9314	15.6886	-66.5712
'479'	no	238	micro				41.2209	21.1733	-48.6344
'479'	no	239	micro				52.3774	35.19	-32.8145
'479'	no	239	micro				69.9978	5.89528	-91.5779
'479'	no	239	micro				53.8998	19.4798	-63.8593
'479'	yes	240	micro				104.872	126.75	17.2609
'479'	yes	240	micro				84.7377	44.322	-47.695
'479'	yes	240	micro				60.4286	68.5296	11.8212
'479'	yes	240	micro				149.922	180.49	16.9364
'479'	yes	240	micro				110.597	115.342	4.11408
'479'	yes	240	micro				154.56	244.134	36.6907
'479'	yes	240	micro				147.132	144.655	-1.68339
'479'	yes	240	micro				124.926	110.308	-11.7019
'479'	yes	240	micro				160.362	180.993	11.3988
'479'	yes	240	micro				171.855	135.519	-21.1432
'479'	yes	240	micro				176.631	163.764	-7.28437
'479'	yes	240	micro				160.113	166.545	3.86219
'479'	yes	240	micro				135.966	111.752	-17.8086
'479'	yes	241	micro				108.299	117.433	7.77814
'479'	yes	241	micro				72.3793	79.7802	9.27661
'479'	yes	241	micro				50.1311	90.0125	44.3066
'479'	yes	241	micro				149.631	132.97	-11.1348
'479'	yes	241	micro				146.959	122.556	-16.6057
'479'	yes	241	micro				174.661	278.841	37.3617
'479'	yes	241	micro				155.482	129.074	-16.9849
'479'	yes	241	micro				143.041	150.783	5.13408
'479'	yes	241	micro				141.909	104.453	-26.3942
'479'	yes	241	micro				156.424	155.948	-0.304109
'479'	yes	241	micro				188.021	246.469	23.7142
'479'	yes	241	micro				127.856	188.847	32.2965
'479'	yes	241	micro				107.386	49.3293	-54.0634
'479'	yes	242	micro				93.2914	99.3876	6.13375
'479'	yes	242	micro				68.6286	42.6035	-37.9216
'479'	yes	242	micro				61.2477	97.6407	37.2724
'479'	yes	242	micro				161.893	150.379	-7.11195
'479'	yes	242	micro				150.073	114.158	-23.9319
'479'	yes	242	micro				207.198	351.036	40.9754
'479'	yes	242	micro				166.737	133.027	-20.218
'479'	yes	242	micro				148.211	189.978	21.9853
'479'	yes	242	micro				149.081	129.849	-12.9002
'479'	yes	242	micro				187.419	200.151	6.36142
'479'	yes	242	micro				213.158	286.191	25.5191
'479'	yes	242	micro				133.732	185.634	27.9591
'479'	yes	242	micro				100.707	65.0395	-35.4168
'479'	yes	243	micro				113.409	123.509	8.17753
'479'	yes	243	micro				82.9218	82.5372	-0.463718
'479'	yes	243	micro				47.7869	84.0581	43.1502
'479'	yes	243	micro				157.174	128.823	-18.038
'479'	yes	243	micro				137.355	139.973	1.8705
'479'	yes	243	micro				172.003	247.575	30.5249
'479'	yes	243	micro				143.634	117.488	-18.2035
'479'	yes	243	micro				142.934	178.08	19.7357
'479'	yes	243	micro				121.731	118.479	-2.67119
'479'	yes	243	micro				174.97	154.736	-11.5642
'479'	yes	243	micro				173.013	233.426	25.8813
'479'	yes	243	micro				120.034	155.212	22.6642
'479'	yes	243	micro				99.484	79.2419	-20.3471
'479'	yes	244	micro				59.8735	58.2158	-2.76876
'479'	yes	244	micro				51.227	55.8577	8.29005
'479'	yes	244	micro				124.143	95.0991	-23.3952
'479'	yes	244	micro				118.222	111.014	-6.0968
'479'	yes	244	micro				141.375	196.687	28.1216
'479'	yes	244	micro				113.138	113.902	0.670911
'479'	yes	244	micro				121.77	140.886	13.5688
'479'	yes	244	micro				100.184	75.2203	-24.918
'479'	yes	244	micro				134.074	103.94	-22.4759
'479'	yes	244	micro				154.808	204.223	24.1965
'479'	yes	244	micro				104.615	111.072	5.81342
'479'	yes	244	micro				82.9014	58.5275	-29.4011
'479'	yes	245	micro				64.3544	53.0615	-17.5479
'479'	yes	245	micro				61.8341	53.2111	-13.9453
'479'	yes	245	micro				46.9253	44.1572	-5.89897
'479'	yes	245	micro				133.355	90.5521	-32.0968
'479'	yes	245	micro				86.1391	53.2406	-38.1923
'479'	yes	245	micro				104.308	101.387	-2.80087
'479'	yes	245	micro				108.135	93.1444	-13.863
'479'	yes	245	micro				112.279	97.9175	-12.7906
'479'	yes	245	micro				113.506	91.8241	-19.1017
'479'	yes	245	micro				111.997	100.303	-10.4409
'479'	yes	245	micro				151.906	149.514	-1.57498
'479'	yes	245	micro				104.924	84.5112	-19.4546
'479'	yes	245	micro				88.1979	50.0745	-43.2248
'479'	yes	246	micro				86.8696	60.2758	-30.6135
'479'	yes	246	micro				61.5	68.6849	10.4606
'479'	yes	246	micro				168.612	145.403	-13.7647
'479'	yes	246	micro				125.79	80.6484	-35.8863
'479'	yes	246	micro				181.413	153.408	-15.4373
'479'	yes	246	micro				125.806	133.456	5.73211
'479'	yes	246	micro				141.879	169.513	16.302
'479'	yes	246	micro				169.444	122.309	-27.8174
'479'	yes	246	micro				175.905	127.998	-27.2342
'479'	yes	246	micro				215.304	200.712	-6.77744
'479'	yes	246	micro				119.894	113.032	-5.72355
'479'	yes	246	micro				106.151	66.4444	-37.406
'479'	yes	247	micro				78.959	94.8305	16.7367
'479'	yes	247	micro				61.1223	71.0491	13.9718
'479'	yes	247	micro				108.269	100.521	-7.15705
'479'	yes	247	micro				80.6305	57.1804	-29.0835
'479'	yes	247	micro				102.811	134.713	23.6815
'479'	yes	247	micro				99.08	129.607	23.5536
'479'	yes	247	micro				104.154	123.722	15.8167
'479'	yes	247	micro				120.299	135.843	11.443
'479'	yes	247	micro				110.508	55.8501	-49.4604
'479'	yes	247	micro				102.662	36.8235	-64.1315
'479'	yes	247	micro				130.034	103.169	-20.6601
'479'	yes	247	micro				131.95	101.358	-23.1845
'479'	yes	209	micro				60.5636	64.3394	5.86852
'479'	yes	209	micro				87.5942	81.3504	-7.12807
'479'	yes	209	micro				140.04	129.37	-7.61933
'479'	yes	209	micro				130.967	187.859	30.2845
'479'	yes	209	micro				136.778	112.457	-17.7814
'479'	yes	209	micro				107.622	202.199	46.7742
'479'	yes	209	micro				171.105	240.283	28.7902
'479'	yes	209	micro				99.5676	116.95	14.8631
'479'	yes	209	micro				129.141	160.494	19.5349
'479'	yes	209	micro				97.8695	92.5159	-5.47013
'479'	yes	209	micro				89.4846	64.7599	-27.6302
'd011'	no	110	macro				27.6432	46.1822	40.1431
'd011'	no	110	macro				29.1565	23.3259	-19.9975
'd011'	no	110	macro				22.9722	37.183	38.2187
'd011'	no	110	macro				26.5601	26.3527	-0.780933
'd011'	no	110	macro				19.8556	18.546	-6.59561
'd011'	no	110	macro				20.6243	33.6184	38.6518
'd011'	no	110	macro				24.534	24.5928	0.239073
'd011'	no	110	macro				22.0748	35.3346	37.5265
'd011'	no	110	macro				34.4565	37.0536	7.00913
'd011'	no	111	macro				38.5909	68.6487	43.7849
'd011'	no	111	macro				47.884	53.7461	10.907
'd011'	no	111	macro				38.0312	46.4187	18.0692
'd011'	no	111	macro				39.6585	58.1024	31.7438
'd011'	no	111	macro				35.7454	47.232	24.3196
'd011'	no	111	macro				37.0977	66.4662	44.1856
'd011'	no	111	macro				42.1265	39.9559	-5.15256
'd011'	no	111	macro				34.3856	73.1435	52.9889
'd011'	no	111	macro				60.1156	57.3112	-4.66508
'd011'	no	111	macro				35.7681	49.716	28.0551
'd011'	no	118	macro				17.0444	5.98175	-64.905
'd011'	no	109	macro				40.9731	81.5946	49.7846
'd011'	no	109	macro				47.0312	50.8426	7.49641
'd011'	no	109	macro				29.4313	60.8836	51.6596
'd011'	no	109	macro				43.6825	60.2731	27.5257
'd011'	no	109	macro				36.5307	45.7003	20.0647
'd011'	no	109	macro				36.4109	59.799	39.1112
'd011'	no	109	macro				40.282	48.0502	16.1668
'd011'	no	109	macro				69.9742	64.0487	-8.468
'd011'	no	109	macro				12.3361	4.05535	-67.1261
'd011'	no	109	macro				29.4743	60.5095	51.2899
'd011'	no	109	macro				66.5797	60.1095	-9.71797
'd011'	no	109	macro				64.7677	23.2637	-64.0813
'd011'	no	109	macro				34.2204	46.6308	26.6143
'd011'	no	210	macro				25.8319	37.7721	31.6114
'd011'	no	210	macro				24.3812	32.8358	25.7482
'd011'	no	210	macro				29.3809	52.0189	43.5188
'd011'	no	210	macro				23.7464	23.3576	-1.63731
'd011'	no	210	macro				25.6703	32.0978	20.0248
'd011'	no	210	macro				27.5789	35.9247	23.2312
'd011'	no	210	macro				27.0942	28.4184	4.65975
'd011'	no	210	macro				30.3787	42.0048	27.678
'd011'	no	211	macro				28.7855	22.5265	-21.7436
'd011'	no	211	macro				34.9377	72.8824	52.063
'd011'	no	211	macro				25.8301	23.9356	-7.33421
'd011'	no	211	macro				32.4097	18.3813	-43.2846
'd011'	no	211	macro				34.5412	44.2094	21.8691
'd011'	no	211	macro				29.5094	37.4304	21.1619
'd011'	no	211	macro				5.04605	79.1716	93.6264
'd011'	no	215	macro				5.7939	70.519	91.7839
'd011'	no	215	macro				37.0902	43.2481	14.2386
'd011'	no	215	macro				40.6361	59.0121	31.1393
'd011'	no	215	macro				36.9482	78.7748	53.0964
'd011'	no	215	macro				25.5299	45.3839	43.7468
'd011'	no	215	macro				31.9023	43.7536	27.0864
'd011'	no	215	macro				39.3076	41.791	5.94221
'd011'	no	215	macro				30.8275	37.4248	17.6281
'd023'	no	215	macro				76.0577	14.2317	-81.2882
'd023'	no	215	macro				13.5364	28.6411	52.7379
'd023'	no	215	macro				22.2729	41.2531	46.0093
'd023'	no	215	macro				17.9644	41.0818	56.2717
'd023'	no	216	macro				69.3255	40.4049	-41.7172
'd023'	no	216	macro				56.8556	40.4268	-28.8957
'd023'	no	216	macro				17.8693	49.4207	63.8425
'd023'	no	216	macro				35.0123	47.5468	26.3625
'd023'	no	216	macro				48.4637	39.2439	-19.024
'd023'	no	216	macro				26.4988	33.7187	21.4122
'd023'	no	216	macro				37.0618	44.9694	17.5844
'd023'	no	216	macro				27.8833	44.4704	37.2992
'd023'	no	216	macro				45.522	47.6934	4.55284
'd023'	no	216	macro				77.6612	36.6332	-52.8295
'd023'	no	216	macro				15.6918	29.2892	46.4247
'd023'	no	216	macro				25.1064	47.1423	46.7435
'd023'	no	216	macro				42.4344	40.1013	-5.49808
'd023'	no	217	macro				32.7574	43.4956	24.688
'd023'	no	217	macro				14.7818	46.7804	68.4018
'd023'	no	217	macro				26.9043	46.8853	42.6167
'd023'	no	217	macro				39.7978	41.4795	4.05443
'd023'	no	217	macro				55.8209	42.1477	-24.4947
'd023'	no	217	macro				27.2508	43.9979	38.0634
'd023'	no	217	macro				20.5128	50.8445	59.6558
'd023'	no	217	macro				91.8442	29.6195	-67.7503
'd023'	no	217	macro				40.2126	43.085	6.66685
'd023'	no	217	macro				73.2852	68.796	-6.12578
'd023'	no	217	macro				50.4605	50.904	0.871224
'd023'	no	218	macro				62.8767	54.125	-13.9188
'd023'	no	218	macro				28.0789	45.8509	38.7604
'd023'	no	218	macro				38.0218	59.5885	36.1928
'd023'	no	218	macro				62.0519	60.5344	-2.44546
'd023'	no	218	macro				30.9322	48.8978	36.7412
'd023'	no	218	macro				63.0139	57.5675	-8.64312
'd023'	no	218	macro				29.1726	46.009	36.5937
'd023'	no	218	macro				69.867	68.9965	-1.24596
'd023'	no	218	macro				75.5049	45.6441	-39.5482
'd023'	no	218	macro				62.21	50.553	-18.7383
'd023'	no	219	macro				29.0096	46.5837	37.7259
'd023'	no	219	macro				42.6807	58.8066	27.4219
'd023'	no	219	macro				50.0128	58.8777	15.0565
'd023'	no	219	macro				67.1375	88.5542	24.1848
'd023'	no	219	macro				28.5629	46.0675	37.9977
'd023'	no	219	macro				70.1364	53.6948	-23.4424
'd013'	no	219	macro				-0.282447	29.3352	100.963
'd013'	no	219	macro				1.68673	30.873	94.5366
'479'	no	222	macro				95.5814	76.5609	-19.8997
'479'	no	247	macro				40.0843	125.177	67.9778
'479'	no	247	macro				87.8418	85.5326	-2.62884
'479'	no	208	macro				114.4	114.778	0.329452
'479'	no	208	macro				81.164	154.687	47.5301
'479'	no	208	macro				68.424	145.712	53.0417
'479'	no	208	macro				89.7308	79.3614	-11.5562
'479'	no	208	macro				82.483	165.33	50.1101
'479'	no	208	macro				64.6545	33.473	-48.2279
'479'	no	208	macro				62.4337	60.8763	-2.49441
'479'	no	208	macro				58.174	80.5826	27.8082
'479'	no	208	macro				76.1975	72.9593	-4.24985
'479'	no	208	macro				29.8049	125.642	76.2779
'479'	no	208	macro				51.4531	28.4156	-44.7739
'479'	no	208	macro				34.2633	117.167	70.7568
'479'	no	209	macro				46.9181	31.1257	-33.6597
'479'	no	209	macro				54.2283	41.6252	-23.2407
'479'	no	209	macro				100.837	81.0414	-19.6312
'479'	no	209	macro				87.3469	127.995	31.7578
'479'	no	209	macro				107.068	133.77	19.9613
'479'	no	209	macro				83.6929	117.162	28.5668
'479'	no	209	macro				90.3588	151.117	40.2062
'479'	no	209	macro				95.6762	137.309	30.3207
'479'	no	209	macro				128.547	157.565	18.4164
'479'	no	209	macro				92.4147	124.187	25.5844
'479'	no	209	macro				80.2619	183.676	56.3025
'479'	no	209	macro				86.885	48.6822	-43.9694
'479'	no	310	macro				66.49	75.2414	11.6311
'479'	no	310	macro				27.9206	207.972	86.5749
'479'	no	310	macro				53.6315	62.8945	14.7279
'479'	no	310	macro				86.0248	58.6852	-31.781
'479'	no	310	macro				61.0409	119.926	49.1011
'479'	no	310	macro				77.0702	145.038	46.8621
'479'	no	310	macro				81.6179	115.327	29.2293
'479'	no	311	macro				68.1102	122.187	44.2576
'479'	no	311	macro				93.298	129.551	27.9836
'479'	no	311	macro				72.6609	116.265	37.5038
'479'	no	311	macro				63.2804	131.158	51.7524
'479'	no	311	macro				60.4832	184.899	67.2885
'479'	no	311	macro				91.293	83.3745	-8.67372
'479'	no	311	macro				67.7644	101.619	33.3152
'479'	no	312	macro				73.6197	125.534	41.3547
'479'	no	318	macro				81.3941	47.5123	-41.6268
'479'	no	309	macro				55.2799	122.376	54.8279
'479'	no	309	macro				77.2568	88.2966	12.5031
'479'	no	309	macro				50.4503	111.497	54.752
'479'	no	309	macro				82.2213	66.399	-19.2436
'479'	no	309	macro				77.0182	124.157	37.967
'479'	no	309	macro				72.115	115.969	37.8152
'479'	no	309	macro				75.5559	146.012	48.2535
'479'	no	413	macro				100.975	31.0897	-69.2106
'479'	no	421	macro				38.8163	44.4629	12.6995
'479'	no	421	macro				52.7351	105.356	49.9459
'479'	no	421	macro				80.9554	61.0496	-24.5886
'479'	no	421	macro				61.8632	103.084	39.9878
'479'	no	421	macro				85.9617	77.6661	-9.65028
'479'	no	422	macro				74.5686	114.08	34.6349
'479'	no	422	macro				77.5664	98.1155	20.9438
'479'	no	422	macro				81.5851	96.5355	15.487
'479'	no	423	macro				98.0446	123.1	20.3535
'479'	no	423	macro				80.2887	174.672	54.0346
'479'	no	423	macro				29.6198	36.9625	19.8654
'479'	no	423	macro				40.4269	58.7685	31.2099
'479'	no	423	macro				49.9191	9.99091	-79.9858
'479'	no	424	macro				47.0379	13.285	-71.7569
'479'	no	424	macro				42.4	30.7903	-27.3816
'479'	no	424	macro				45.9509	40.293	-12.3129
'479'	no	424	macro				42.7479	28.7483	-32.7493
'479'	no	424	macro				35.3261	104.393	66.1605
'479'	no	424	macro				29.1259	-2.46994	-108.48
'479'	no	424	macro				54.1202	9.65371	-82.1625
'479'	no	472	macro				52.2518	7.23777	-86.1483
'479'	no	472	macro				49.307	62.5705	21.1978
'479'	no	472	macro				74.3598	83.8255	11.2922
'479'	no	472	macro				127.729	90.3367	-29.2747
'479'	no	474	macro				73.8204	105.547	30.059
'479'	no	474	macro				157.106	130.66	-16.8332
'479'	no	474	macro				147.585	149.47	1.2608
'479'	no	474	macro				86.435	167.481	48.3912
'479'	no	474	macro				118.119	174.532	32.3226
'479'	no	474	macro				126.155	107.723	-14.6102
'479'	no	474	macro				110.486	183.971	39.9434
'479'	no	474	macro				78.8144	174.763	54.9021
'479'	no	474	macro				100.517	104.654	3.95244
'479'	no	476	macro				36.8249	48.6754	24.346
'479'	no	476	macro				59.2985	82.2527	27.9069
'479'	no	476	macro				130.857	116.125	-11.2575
'479'	no	476	macro				55.3322	130.308	57.5373
'479'	no	476	macro				135.09	124.706	-7.68647
'479'	no	476	macro				163.119	170.346	4.24255
'479'	no	476	macro				96.3979	184.014	47.6137
'479'	no	476	macro				114.93	248.319	53.7167
'479'	no	476	macro				109.097	98.3575	-9.84432
'479'	no	476	macro				108.08	231.852	53.384
'479'	no	758	macro				54.6029	204.954	73.3584
'479'	no	761	macro				94.2267	95.6436	1.48148

[truncated: 14 more sheets: spiking wake REM, 7) LG WAKE REM, 8)  ABD wake REM , 9)sound env HG correlation NREM, 10) ITPC wake NREM , 11) ABD NREM REM gain, 12) HG  NREM REM gain, 13) HG N2 N3, 14) LG N2 N3, 15) ABD N2 N3, 16) SPIKES SWA, HG low vs high SWS, 17) spikes REM, ITPC wake NREM REM]
