# Supplementary material for: Reduced neural feedback signaling despite robust neuron and gamma auditory responses during human sleep
Source: Nat Neurosci. 2022 Jul 11;25(7):935–43. doi: 10.1038/s41593-022-01107-4 (PMC9276533; doi:10.1038/s41593-022-01107-4)
Supplement: Supplementary file 4 — Statistical source data. [file 41593_2022_1107_MOESM4_ESM.xlsx]

## Sheet: c
wake	NREM
-0.445289	3.1429
4.06963	-0.238717
1.50349	4.62565
6.39538	3.40838
13.1437	8.2544
3.25576	4.009
6.21716	1.78832
6.47404	2.9286
11.3858	4.00306
5.94568	1.10208
4.68721	0.72794
8.54579	6.15339
5.03818	4.1036
5.56287	0.135558
4.69994	1.78557
5.3593	0.195729
3.86361	1.92929
3.24384	6.6018
4.55297	2.52963
5.75852	1.76609
6.05679	1.80496
6.10391	1.96335
25.1245	18.669
7.33626	3.44163
13.706	9.44186
9.45466	7.8348
11.1167	11.783
3.76875	6.30737
16.4157	23.5207
3.49619	1.93651
5.99204	-2.16987
6.49254	4.182
10.5135	8.98243
3.00199	1.64841
4.21458	2.97478
5.31268	0.598404
5.52283	1.77305
2.03128	4.90511
10.613	6.31094
6.41894	3.46837
7.40532	-0.0662462
11.309	11.0486
6.47742	5.81951
5.07861	4.92065
13.3387	17.8389
6.04496	7.70998
14.1019	14.8827
9.31331	10.3959
3.36423	3.54407
2.06772	3.0046
5.45336	5.35708
5.42503	2.95453
4.60209	-0.980339
1.57382	4.32465
6.35381	3.39848
