# Supplementary material for: Reduced neural feedback signaling despite robust neuron and gamma auditory responses during human sleep
Source: Nat Neurosci. 2022 Jul 11;25(7):935–43. doi: 10.1038/s41593-022-01107-4 (PMC9276533; doi:10.1038/s41593-022-01107-4)
Supplement: Supplementary file 5 — Statistical source data. [file 41593_2022_1107_MOESM5_ESM.xlsx]

## Sheet: c
wake	NREM
69.5179	64.9701	micro
57.2459	51.8567	micro
68.149	66.9873	micro
52.098	48.3092	micro
41.0659	45.1507	micro
42.3616	47.4716	micro
70.1071	78.5293	micro
140.578	73.1187	micro
136.484	71.3024	micro
56.3241	30.9882	micro
103.457	51.1697	micro
104.311	58.6908	micro
106.427	56.6995	micro
47.0923	6.84423	micro
19.7862	30.527	micro
44.7411	17.1289	micro
40.5873	15.8307	micro
35.5815	9.21449	micro
46.9314	26.2632	micro
35.5895	25.2115	micro
58.5626	16.6886	micro
101.22	110.866	micro
106.956	108.199	micro
113.696	112.065	micro
108.278	104.104	micro
87.4782	77.1861	micro
82.9103	68.4568	micro
107.602	86.9111	micro
79.0302	78.8018	micro
88.0665	68.1456	micro
68.8279	85.8583	micro
83.1076	104.091	micro
85.726	100.528	micro
70.8199	32.0904	micro
45.2179	60.7011	micro
67.7259	52.6122	micro
93.1497	98.6662	micro
31.5587	53.5667	micro
42.6011	48.0585	micro
61.718	40.334	micro
13.4763	30.4387	micro
74.4911	54.9346	micro
68.1568	60.4834	micro
76.9893	60.6832	micro
76.7323	56.9067	micro
59.9004	52.8302	micro
19.2255	22.5117	micro
25.0264	15.8515	micro
17.5422	8.17424	micro
18.2385	12.6169	micro
6.42776	16.5785	micro
39.521	30.6599	micro
13.1422	15.4658	micro
26.1241	7.29409	micro
34.9379	8.02056	micro
25.911	19.2271	micro
48.8578	77.3455	micro
21.9451	28.8612	micro
34.6962	85.5128	micro
35.0138	39.8203	micro
22.2644	48.7033	micro
25.6267	47.2403	micro
31.4097	40.9118	micro
65.485	35.5458	micro
72.7648	47.7767	micro
55.8893	25.8699	micro
44.8948	42.2829	micro
13.3567	45.7116	micro
34.7534	12.338	micro
33.9758	51.876	micro
71.8146	76.9953	micro
34.0304	43.347	micro
61.9742	64.485	micro
66.0057	43.9103	macro
64.7524	62.1478	macro
40.7712	42.6078	macro
58.3999	76.9361	macro
54.1318	61.6308	macro
52.0803	50.3829	macro
58.8238	51.4603	macro
34.0488	25.8754	macro
9.41075	28.3529	macro
-2.50077	31.4088	macro
-0.307785	23.6779	macro
39.0128	25.958	macro
20.7862	37.1293	macro
92.0538	66.6223	macro
82.7446	67.4672	macro
21.6387	27.9024	macro
35.9743	42.523	macro
7.16163	15.9444	macro
35.9941	37.2636	macro
23.8269	34.7965	macro
30.544	37.0922	macro
35.2422	42.1241	macro
21.9136	60.9902	macro
26.9499	52.3179	macro
14.0226	62.5998	macro
18.5392	66.003	macro
-0.0645016	72.5456	macro
26.5254	46.2734	macro
23.6736	42.1444	macro
15.8415	35.866	macro
24.0046	34.1831	macro
37.7822	18.1774	macro
22.5601	21.6906	macro
23.0467	21.6276	macro
23.2247	20.4459	macro
28.8328	23.6492	macro
25.8813	22.0602	macro
21.7684	24.308	macro
34.8817	36.5816	macro
32.7486	35.4614	macro
25.3688	26.0591	macro
-5.24468	22.4764	macro

## Sheet: f
wake	NREM
0.542726	0.609838	MICRO
0.539617	0.645906	MICRO
0.450839	0.60857	MICRO
0.515582	0.573329	MICRO
0.231669	0.345903	MICRO
0.0152353	0.446423	MICRO
0.700124	0.70514	MICRO
0.630969	0.603579	MICRO
0.631862	0.586364	MICRO
0.563275	0.425243	MICRO
0.63181	0.56369	MICRO
0.681911	0.64938	MICRO
0.673336	0.648184	MICRO
0.659704	0.108503	MICRO
0.706431	0.64235	MICRO
0.728484	0.681881	MICRO
0.736439	0.696343	MICRO
0.722823	0.695381	MICRO
0.697272	0.685622	MICRO
0.653237	0.63199	MICRO
0.634307	0.584371	MICRO
0.600735	0.445627	MICRO
0.617588	0.501358	MICRO
0.615582	0.672625	MICRO
0.660775	0.694298	MICRO
0.777745	0.826892	MICRO
0.754471	0.648317	MICRO
0.596074	0.643252	MICRO
0.584902	0.675799	MICRO
0.604368	0.679482	MICRO
0.472901	0.530913	MICRO
0.50558	0.465712	MICRO
0.553548	0.591918	MICRO
0.610401	0.607908	MICRO
0.231292	0.292017	MICRO
0.378437	0.362356	MICRO
0.545796	0.56125	MICRO
0.53692	0.527003	MICRO
0.709935	0.614056	MICRO
0.667868	0.627303	MICRO
0.671771	0.696889	MICRO
0.558753	0.631917	MICRO
0.507707	0.519076	MICRO
0.626327	0.694311	MICRO
0.458235	0.481112	MICRO
0.487372	0.344675	MICRO
0.642102	0.656909	MICRO
0.305321	0.545454	MICRO
0.214051	0.615937	MICRO
0.247896	0.533956	MICRO
0.607081	0.717551	MICRO
0.550184	0.602609	MICRO
0.691044	0.569744	MICRO
0.640127	0.584024	MICRO
0.706644	0.682682	MICRO
0.568455	0.624484	MICRO
0.709032	0.756409	MICRO
0.618665	0.663046	MICRO
0.458655	0.735985	MICRO
0.52014	0.668352	MICRO
0.535477	0.617682	MICRO
0.610959	0.652182	MICRO
0.640847	0.657435	MICRO
0.569628	0.55309	MICRO
0.637381	0.613475	MACRO
0.6249	0.659674	MACRO
0.744874	0.685228	MACRO
0.643926	0.525993	MACRO
0.54049	0.596781	MACRO
0.676662	0.754007	MACRO
0.559215	0.598551	MACRO
0.531342	0.523224	MACRO
0.397876	0.439103	MACRO
0.504323	0.633793	MACRO
0.468992	0.548972	MACRO
0.629622	0.643581	MACRO
0.617661	0.610384	MACRO
0.631603	0.688818	MACRO
0.626023	0.668222	MACRO
0.415877	0.593715	MACRO
0.6014	0.622858	MACRO
0.67639	0.638956	MACRO
0.654795	0.712875	MACRO
0.68775	0.628163	MACRO
0.579348	0.699326	MACRO
0.525591	0.623965	MACRO
0.553205	0.665308	MACRO
0.617869	0.652335	MACRO
0.358071	0.590523	MACRO
0.559945	0.662575	MACRO
0.574497	0.714818	MACRO
0.600888	0.674854	MACRO
0.508931	0.625896	MACRO
0.475171	0.555259	MACRO
0.486503	0.572386	MACRO
0.608346	0.579478	MACRO
0.523602	0.508199	MACRO
0.542357	0.588564	MACRO
0.53077	0.503716	MACRO
0.439208	0.603404	MACRO
0.369296	0.489886	MACRO
0.348875	0.497223	MACRO
0.514006	0.566403	MACRO
0.519767	0.322078	MACRO

## Sheet: g
latency	response atttenuation
20	-0.10725
17	0.449823
139	0.505402
88	0.437348
120	0.854663
141	0.609959
112	0.741031
104	0.44039
113	0.715029
15	-0.0870024
13	-0.01149
6	0.0143395
7	0.0385556
15	0.117653
20	0.174328
22	0.192294
20	0.00288955
22	0.226204
95	-0.0559109
51	-0.145977
105	0.308229
75	0.224212
66	0.257956

## Sheet: i
wake	NREM
0.352577	0.100344	micro
0.321588	0.113426	micro
0.467454	0.4703	micro
0.531684	0.516455	micro
0.548177	0.487009	micro
0.561133	0.426283	micro
0.705078	0.749861	micro
0.609392	0.492692	micro
0.69547	0.51167	micro
0.733262	0.516234	micro
0.14199	0.215363	micro
0.865722	0.900805	micro
0.886359	0.906862	micro
0.858335	0.912545	micro
0.83109	0.874444	micro
0.847515	0.898789	micro
0.850879	0.939235	micro
0.755805	0.852915	micro
0.732261	0.837603	micro
0.304158	0.323945	micro
0.316332	0.344254	micro
0.24051	0.205322	micro
0.207654	0.277327	micro
0.321757	0.261776	micro
0.152201	0.244846	micro
0.420869	0.379959	micro
0.335206	0.235079	micro
0.175632	0.206361	micro
0.141417	0.186092	micro
0.313079	0.276457	micro
0.326935	0.350933	micro
0.110592	0.196543	micro
0.106016	0.192882	micro
0.150243	0.189202	micro
0.124875	0.213528	micro
0.0879863	0.215872	micro
0.0898741	0.278207	micro
0.0447692	0.0987878	micro
0.477134	0.235813	micro
0.146011	0.144267	micro
0.398658	0.153568	micro
0.190067	0.0398388	micro
0.495732	0.282541	micro
0.259249	0.117853	micro
0.353453	0.178912	micro
0.341157	0.0915213	micro
0.0850658	0.0326912	micro
0.11092	0.0282864	micro
0.0288899	0.0822086	micro
0.0272992	0.0866626	micro
0.0509464	0.185914	micro
0.165225	0.188316	micro
0.255615	0.103746	micro
0.488188	0.216908	micro
0.548051	0.273965	micro
0.354143	0.0521232	micro
0.462234	0.263468	micro
0.324388	0.132546	micro
0.519274	0.244346	micro
0.548738	0.230148	micro
0.291118	0.0289319	micro
0.0837824	0.184135	micro
0.0166306	0.0782991	micro
0.126597	0.0297965	micro
0.315668	0.0743692	micro
0.290631	0.0562693	micro
0.23108	0.120648	micro
0.201852	0.13059	micro
0.220164	0.136657	micro
0.24581	0.112145	micro
0.246476	0.134239	micro
0.141778	0.119905	micro
0.250362	0.131427	micro
0.238454	0.12026	micro
0.269784	0.144722	micro
0.316625	0.0270806	micro
0.151944	0.0303964	micro
0.0488536	0.0758955	micro
0.10012	0.120172	micro
0.183944	0.227973	micro
0.840778	0.840349	micro
0.886255	0.879241	micro
0.864096	0.852717	micro
0.798561	0.82714	micro
0.0964387	0.217406	macro
0.230894	0.0863296	macro
0.241299	0.157599	macro
0.286934	0.390897	macro
0.434381	0.57298	macro
0.542287	0.607661	macro
0.490286	0.517764	macro
0.512249	0.579682	macro
0.806859	0.799003	macro
0.758024	0.738527	macro
0.681442	0.624447	macro
0.515308	0.47732	macro
0.39561	0.448353	macro
0.349917	0.499033	macro
0.369999	0.522088	macro
0.582454	0.155794	macro
0.847919	0.845732	macro
0.808604	0.726595	macro
0.731857	0.654537	macro
0.618408	0.609832	macro
0.465573	0.484192	macro
0.379318	0.435048	macro
0.712314	0.773587	macro
0.762604	0.830919	macro
0.674481	0.677452	macro
0.699799	0.620182	macro
0.637781	0.588952	macro
0.509313	0.58167	macro
0.434503	0.537899	macro
0.243371	0.378335	macro
0.251453	0.397999	macro
0.230838	0.431989	macro
0.261787	0.376346	macro
0.227778	0.307849	macro
0.166234	0.179156	macro
0.216935	0.169542	macro
0.249774	0.197867	macro
0.349336	0.33491	macro
0.442448	0.457969	macro
0.468586	0.513892	macro
0.18656	0.278513	macro
0.106635	0.170974	macro
0.104086	0.179526	macro
0.783432	0.831872	macro
0.76167	0.80678	macro
0.564756	0.654081	macro
0.625135	0.697514	macro
0.608265	0.674068	macro
0.630073	0.695299	macro
0.508084	0.625493	macro
0.404598	0.344359	macro
0.382242	0.328853	macro
0.439433	0.36025	macro
0.652493	0.557344	macro
0.579263	0.494906	macro
0.492327	0.460546	macro
0.470749	0.441447	macro
0.538046	0.525006	macro
0.261052	0.0971696	macro
0.282571	0.0278493	macro
0.274721	0.0692238	macro
0.11805	0.0748965	macro
0.252389	0.136083	macro
0.322563	0.197051	macro
0.318054	0.184023	macro
0.36285	0.151692	macro
0.193206	0.0912294	macro
0.126596	0.0750983	macro
0.599077	0.463237	macro
0.595048	0.462485	macro
0.564978	0.429817	macro
0.536024	0.275181	macro
0.456159	0.203013	macro
0.489676	0.185109	macro
0.502866	0.198824	macro
0.499234	0.215547	macro
0.0869953	0.092315	macro
0.102693	0.153072	macro
0.41936	0.186588	macro
0.399646	0.163817	macro
0.41663	0.184767	macro
0.417615	0.17996	macro
0.4177	0.178311	macro
0.198781	0.0833675	macro
0.174894	0.0725316	macro
0.207164	0.0606894	macro
0.218553	0.0308407	macro
0.363925	0.0405827	macro
0.394305	0.0560329	macro
0.375615	0.0834707	macro
0.359527	0.0991877	macro
0.353749	0.0906548	macro
0.169685	0.0917941	macro
0.248144	0.106951	macro
0.237194	0.0867055	macro
0.221292	0.0895146	macro
0.171054	0.0580367	macro
0.135683	0.0298115	macro
0.0848106	0.0259435	macro
0.207345	0.0901236	macro
0.208748	0.104416	macro
0.181874	0.0795677	macro
0.195739	0.060558	macro
0.171605	0.0983146	macro
0.101235	0.0744123	macro
0.166963	0.0666061	macro
0.087365	0.0501001	macro
0.146801	0.0333954	macro
0.349548	0.0991605	macro
0.350244	0.103426	macro
0.308602	0.052391	macro
0.265681	0.0759007	macro
0.258699	0.0790227	macro
0.282894	0.114393	macro
0.117372	0.0349642	macro
0.110593	0.0740905	macro
0.109574	0.0309928	macro
0.180637	0.0814157	macro
0.14611	0.0703446	macro
0.157017	0.0340714	macro
0.115771	0.0339947	macro
0.176908	0.0550551	macro
0.122122	0.0688343	macro
0.129772	0.0573459	macro
0.123545	0.0788055	macro
0.0810675	0.0324521	macro
0.125803	0.0908633	macro
0.0891174	0.108455	macro
0.121192	0.0525708	macro
0.10121	0.063537	macro
0.111019	0.0776134	macro
0.113862	0.0259758	macro
0.137304	0.031166	macro
0.128255	0.0414937	macro
0.0960645	0.0738934	macro
0.0945256	0.0775127	macro
0.339603	0.0770055	macro
0.394621	0.0635058	macro
0.474301	0.128073	macro
0.451413	0.150322	macro
0.394983	0.152182	macro
0.363568	0.107692	macro
0.421053	0.139999	macro
0.483177	0.159201	macro
0.219873	0.0812004	macro
0.182815	0.138114	macro
0.189707	0.0972961	macro
0.189185	0.127662	macro
0.191772	0.138343	macro
0.181203	0.121674	macro
0.226549	0.0589859	macro
0.196783	0.101858	macro
0.198087	0.0485169	macro
0.206683	0.0171427	macro
0.22598	0.00640552	macro
0.228284	0.0879246	macro
0.288653	0.136184	macro
0.234783	0.173677	macro
0.256151	0.192052	macro
0.255429	0.11033	macro
0.263682	0.150101	macro
0.248628	0.169323	macro
0.254842	0.0932456	macro
0.431826	0.250043	macro
0.255126	0.137245	macro
0.565999	0.182329	macro
0.459864	0.204271	macro
0.338017	0.157424	macro
0.305493	0.144115	macro
0.278715	0.172612	macro
0.234443	0.0556336	macro
0.266507	0.138524	macro
0.344087	0.18229	macro
0.272505	0.140662	macro
0.235205	0.142587	macro
0.475974	0.0553451	macro
0.459754	0.0535297	macro
0.380991	0.0745666	macro
0.375108	0.11726	macro
0.265306	0.169064	macro
0.296335	0.327109	macro
0.232168	0.19068	macro
0.148713	0.216096	macro
0.167131	0.202019	macro
0.158937	0.196264	macro
0.203273	0.334132	macro
0.297875	0.127277	macro
0.283965	0.134499	macro
0.540284	0.597066	macro
0.622301	0.576566	macro
0.530103	0.496879	macro
0.304929	0.176226	macro
0.324415	0.26627	macro
0.326793	0.30883	macro
0.284342	0.22007	macro
0.159583	0.185223	macro
0.165691	0.229448	macro
0.267158	0.236098	macro
0.236113	0.185626	macro
0.125525	0.279095	macro
0.0983005	0.270838	macro
0.107068	0.228794	macro
0.0809357	0.205828	macro
0.136353	0.212377	macro
0.108589	0.220703	macro
0.165254	0.189125	macro
0.1796	0.0468113	macro
0.208257	0.0462853	macro
0.219381	0.039189	macro
0.198264	0.0289903	macro
0.189628	0.054201	macro
0.185578	0.0445863	macro
0.215199	0.0896235	macro
0.222567	0.0465849	macro
0.205136	0.0463435	macro
0.218739	0.0362025	macro
0.128447	0.0340901	macro
0.136571	0.0403647	macro
0.166724	0.0642267	macro
0.164904	0.0444135	macro
0.181007	0.0529107	macro
0.198092	0.0580961	macro
0.190089	0.045919	macro
0.203072	0.072265	macro
0.132733	0.0582284	macro
0.172378	0.071302	macro
0.159208	0.0675827	macro
0.117266	0.00626102	macro
0.165746	0.0353424	macro
0.189318	0.039806	macro
0.19165	0.04538	macro
0.160242	0.0829221	macro
0.0939795	0.140894	macro
0.0608716	0.143389	macro
0.124467	0.143627	macro
0.149648	0.126139	macro
0.239427	0.122994	macro
0.303338	0.133178	macro
0.26861	0.120071	macro
0.342663	0.123406	macro
0.451157	0.209893	macro
0.442289	0.223389	macro
0.384175	0.180052	macro
0.290554	0.172016	macro
0.321115	0.109729	macro
0.422131	0.203709	macro
0.507002	0.247121	macro
0.37629	0.194258	macro
0.373352	0.139705	macro
0.222111	0.131253	macro
0.415935	0.206078	macro
0.387772	0.223265	macro
0.347932	0.2211	macro
0.32998	0.213411	macro
0.309831	0.185368	macro
0.212541	0.176622	macro
0.264439	0.164697	macro
0.228821	0.168507	macro
0.342913	0.147482	macro
0.39278	0.162246	macro
0.179015	0.131788	macro
0.160966	0.120358	macro
0.165888	0.124749	macro
0.212654	0.135929	macro
0.130271	0.0931697	macro
0.216596	0.0914542	macro
0.222522	0.126808	macro
0.199653	0.115996	macro
0.229407	0.105473	macro
0.187504	0.116675	macro
0.496753	0.32559	macro
0.475186	0.271604	macro
0.505853	0.38954	macro
0.338488	0.341068	macro
0.396349	0.323427	macro
0.335184	0.199327	macro
0.364636	0.232676	macro
0.372441	0.198625	macro
0.278413	0.129156	macro
0.281314	0.171503	macro
0.355346	0.208485	macro
0.336968	0.249872	macro
0.27885	0.107395	macro
0.0661342	0.0714313	macro
0.144805	0.13816	macro
0.197892	0.0645698	macro
0.292243	0.11264	macro
0.300525	0.103149	macro
0.328699	0.0938581	macro
0.162392	0.0620207	macro
0.311626	0.110968	macro
0.495914	0.162975	macro
0.434656	0.137836	macro
0.408638	0.141819	macro
0.411654	0.162384	macro
0.36255	0.185995	macro
0.386483	0.143841	macro
0.379556	0.155609	macro
0.321363	0.14338	macro
0.277304	0.172187	macro
0.208664	0.193758	macro
0.200077	0.120482	macro
0.213173	0.231541	macro
0.218776	0.209886	macro
0.12807	0.0633649	macro
0.12527	0.0987917	macro
0.220371	0.0910593	macro
0.211245	0.0558344	macro
0.163124	0.0748301	macro
0.238011	0.132698	macro
0.292344	0.140261	macro
0.20829	0.188979	macro
0.110504	0.0423574	macro
0.115085	0.134409	macro
0.182949	0.162842	macro
0.188193	0.144246	macro
0.206	0.13309	macro
0.227544	0.158583	macro
0.277681	0.199007	macro
0.327231	0.263805	macro
0.282491	0.194385	macro
0.175414	0.141159	macro
0.230887	0.115164	macro
0.200764	0.16446	macro
0.111756	0.0544917	macro
