# Supplementary material for: Reduced neural feedback signaling despite robust neuron and gamma auditory responses during human sleep
Source: Nat Neurosci. 2022 Jul 11;25(7):935–43. doi: 10.1038/s41593-022-01107-4 (PMC9276533; doi:10.1038/s41593-022-01107-4)
Supplement: Supplementary file 6 — Statistical source data. [file 41593_2022_1107_MOESM6_ESM.xlsx]

## Sheet: FIG 4C
wake	NREM
-54.1855	-46.5302
-7.58484	-48.6987
-53.0162	-47.9196
-53.3413	-49.0778
-47.2113	-47.5849
-42.8694	-27.6077
-49.1535	-35.33
-49.6609	-33.9182
-55.6406	-21.4221
-48.4994	-21.3766
-50.2396	18.5477
-30.5287	-15.2355
-28.6519	-29.4275
-30.9328	-34.7951
-33.4108	-34.7598
-40.3716	-25.0096
-44.1862	-39.3448
-40.3686	-19.0369
-47.6908	-33.5422
-48.7661	-33.8617
-41.7237	-52.9898
-36.8027	-44.7594
-47.0569	-48.3888
-46.8586	-43.5946
-48.4638	-49.6096
-47.815	-47.0174
-59.9106	-42.0636
-65.2643	-35.9074
-55.0195	-51.4461
-66.7767	-20.5273
-67.2252	-43.3677
-49.7266	-41.7564
-29.0331	-7.1078
-29.1588	-13.4285
-33.0713	-15.9312
-25.0708	-4.05368
-49.2675	-6.34704
-35.0254	-7.77061
-34.4381	1.36821
-37.0934	-1.24934
-18.5018	-18.9189
-53.6613	-12.9532
-31.5811	-5.40297
-38.3704	-11.1376
-55.5651	-13.1486
-40.3497	16.5024
-42.859	4.06809
-49.5016	-3.73093
-38.1151	11.6699
-52.7792	-1.67078
-47.4876	-3.01128
-62.3831	-38.83
-23.2259	-54.4317
-52.3248	-3.26093
-47.2416	-11.6209
-44.312	-10.6813
-46.9507	-12.3931
-61.3779	-18.808
-54.6527	-10.2429
-53.1593	-16.1834
-54.1118	-2.61583
-58.9795	-5.66813
-55.4235	-9.55049
-56.2414	-13.6887
-57.4982	-9.52396
-59.3559	-27.7304
-60.71	-24.8374
-56.4972	-11.2017
-49.0548	-5.75261
-25.0849	-1.14444
-29.6561	1.56611
-41.7795	-2.63249
-54.2788	-11.5876
-55.1924	-21.7077
-48.5866	-14.8303
-33.119	6.28692
-39.4576	-12.9308
-53.6352	-19.371
-52.9629	0.301184
-51.1826	-13.8446
-53.9106	-3.92353
-50.8206	-2.42544
-38.8591	-3.37391
-41.9355	-18.2247
-58.5079	26.735
-39.7793	-6.91899
-37.4172	-3.69328
-43.4653	-8.16375
-36.2187	-5.25346
-43.1553	-7.16157
-44.1112	-10.4988
-46.2375	-7.27617
-34.3702	0.959353
-36.2341	-7.79664
-34.5553	-1.49621
-30.8722	-25.1507
-35.1809	-11.1379
-34.9735	-7.48402
-40.4001	-13.2209

## Sheet: FIG 4E
LATENCY	response attenuation
17	0.296857
139	0.540481
88	0.479925
15	0.270199
13	-0.0510092
6	-0.0785498
7	-0.0748124
15	0.358476
20	0.144275
22	0.528423
20	0.296675
22	0.319969
95	-0.0597773
51	0.761889
105	0.497908
75	0.897879
135	0.783701
66	0.754104
