# Supplementary material for: Reduced neural feedback signaling despite robust neuron and gamma auditory responses during human sleep
Source: Nat Neurosci. 2022 Jul 11;25(7):935–43. doi: 10.1038/s41593-022-01107-4 (PMC9276533; doi:10.1038/s41593-022-01107-4)
Supplement: Supplementary file 7 — Statistical source data. [file 41593_2022_1107_MOESM7_ESM.xlsx]

## Sheet: b
wake	REM
0.0447692	0.108674
0.477134	0.265644
0.146011	0.209898
0.398658	0.215163
0.190067	0.125522
0.495732	0.367621
0.259249	0.178076
0.353453	0.174563
0.341157	0.330918
0.0850658	0.161683
0.11092	0.0894588
0.0288899	0.112675
0.0272992	0.125793
0.23108	0.148813
0.201852	0.145458
0.220164	0.11744
0.24581	0.0942938
0.246476	0.123923
0.141778	0.121503
0.250362	0.121859
0.238454	0.126673
0.269784	0.129761
0.316625	0.120757
0.10012	0.0853862
0.151944	0.199143
0.0488536	0.0182184
0.183944	0.176691
0.840778	0.867822
0.886255	0.847424
0.864096	0.865977
0.798561	0.859717
0.0166306	0.020087
0.126597	0.0332463
0.315668	0.133448
0.290631	0.0614615
0.467454	0.340822
0.531684	0.451084
0.548177	0.386175
0.561133	0.368324
0.705078	0.617766
0.609392	0.404871
0.69547	0.442424
0.733262	0.448913
0.14199	0.0252522
0.865722	0.918324
0.886359	0.912244
0.858335	0.918599
0.83109	0.911681
0.847515	0.942863
0.850879	0.954866
0.755805	0.840532
0.732261	0.764886
0.304158	0.478523
0.316332	0.297889
0.24051	0.406896
0.207654	0.22894
0.321757	0.503905
0.152201	0.287388
0.420869	0.569637
0.335206	0.358383
0.11805	0.0939027
0.252389	0.167088
0.322563	0.217517
0.318054	0.24538
0.36285	0.238002
0.193206	0.0904027
0.126596	0.116855
0.599077	0.428663
0.595048	0.41437
0.564978	0.395074
0.536024	0.266626
0.456159	0.210392
0.489676	0.212611
0.502866	0.25364
0.499234	0.215061
0.0869953	0.117821
0.102693	0.258747
0.41936	0.148196
0.399646	0.166575
0.41663	0.199392
0.417615	0.214605
0.4177	0.173113
0.198781	0.113611
0.174894	0.055518
0.207164	0.193112
0.218553	0.125655
0.363925	0.0926402
0.394305	0.11218
0.375615	0.150976
0.359527	0.123658
0.353749	0.130733
0.169685	0.0661153
0.248144	0.0869134
0.237194	0.123417
0.221292	0.0467128
0.171054	0.0316324
0.135683	0.061054
0.0848106	0.118742
0.207345	0.0798851
0.208748	0.0937669
0.181874	0.113637
0.195739	0.00821821
0.171605	0.0368874
0.101235	0.180796
0.166963	0.0312654
0.087365	0.306623
0.146801	0.157993
0.349548	0.233386
0.350244	0.118759
0.308602	0.078943
0.265681	0.0417128
0.258699	0.0836328
0.282894	0.12434
0.117372	0.129522
0.110593	0.0284766
0.109574	0.145736
0.180637	0.067972
0.14611	0.0938614
0.157017	0.114267
0.115771	0.110675
0.176908	0.073439
0.122122	0.0789906
0.129772	0.0879265
0.123545	0.121548
0.0810675	0.0795528
0.125803	0.188031
0.0891174	0.166304
0.121192	0.225504
0.10121	0.214777
0.111019	0.198382
0.113862	0.138196
0.137304	0.0963057
0.128255	0.089618
0.0960645	0.0934045
0.0945256	0.173505
0.339603	0.130928
0.394621	0.0324127
0.474301	0.0756157
0.451413	0.121346
0.394983	0.10971
0.363568	0.251714
0.421053	0.257692
0.483177	0.257689
0.0957794	0.121709
0.124969	0.157449
0.133106	0.101345
0.135631	0.106143
0.220053	0.29234
0.221609	0.307793
0.189543	0.256484
0.21332	0.218637
0.194936	0.204327
0.1765	0.219213
0.178654	0.231362
0.179234	0.234637
0.145781	0.24768
0.155238	0.190292
0.147609	0.258196
0.159215	0.243345
0.151866	0.25401
0.0935012	0.0590643
0.0855561	0.0994567
0.127311	0.100023
0.109512	0.0973767
0.0998361	0.0757742
0.084857	0.135773
0.143517	0.100988
0.0770759	0.0515854
0.0863568	0.11447
0.116165	0.00556707
0.0898485	0.0303969
0.0784643	0.0682229
0.121097	0.0719161
0.0836002	0.202856
0.0853303	0.081906
0.114961	0.126462
0.185294	0.158654
0.13496	0.191229
0.150893	0.30308
0.111542	0.0887554
0.163341	0.255275
0.188846	0.293767
0.265306	0.41695
0.296335	0.335636
0.232168	0.405634
0.148713	0.379579
0.167131	0.34669
0.158937	0.217388
0.203273	0.33585
0.297875	0.118217
0.283965	0.0172772
0.540284	0.73127
0.622301	0.739004
0.530103	0.686298
0.304929	0.426016
0.324415	0.339283
0.326793	0.533702
0.284342	0.438802
0.159583	0.74196
0.165691	0.576891
0.267158	0.322438
0.236113	0.140053
0.125525	0.210531
0.0983005	0.373447
0.107068	0.463939
0.0809357	0.416039
0.136353	0.29672
0.108589	0.243619
0.165254	0.338234
0.239427	0.254397
0.303338	0.330205
0.26861	0.260947
0.342663	0.263624
0.451157	0.335518
0.442289	0.474353
0.384175	0.304899
0.290554	0.374666
0.321115	0.182981
0.422131	0.327867
0.507002	0.404939
0.37629	0.381296
0.373352	0.351217
0.222111	0.307764
0.415935	0.228838
0.387772	0.246491
0.347932	0.247726
0.32998	0.225639
0.309831	0.197749
0.212541	0.221374
0.264439	0.247184
0.228821	0.243334
0.342913	0.228453
0.39278	0.238657
0.179015	0.0708389
0.160966	0.0405675
0.165888	0.0567954
0.212654	0.0741336
0.130271	0.106056
0.216596	0.0704419
0.222522	0.0555689
0.199653	0.0441651
0.229407	0.0235541
0.187504	0.071383
0.496753	0.529213
0.475186	0.41908
0.505853	0.524411
0.338488	0.463649
0.396349	0.518112
0.335184	0.323137
0.364636	0.345258
0.372441	0.267161
0.278413	0.359756
0.281314	0.433549
0.355346	0.432197
0.336968	0.399832
0.27885	0.149148
0.144805	0.0312862
0.0661342	0.133169
0.197892	0.0792962
0.292243	0.0987025
0.300525	0.11219
0.328699	0.170195
0.162392	0.00659918
0.311626	0.152264
0.495914	0.291818
0.434656	0.292736
0.408638	0.274193
0.411654	0.314274
0.36255	0.333315
0.386483	0.320902
0.379556	0.327023
0.321363	0.334157
0.277304	0.347524
0.208664	0.295797
0.200077	0.161514
0.213173	0.296435
0.218776	0.308874
0.12807	0.110197
0.12527	0.0729196
0.220371	0.127252
0.211245	0.164758
0.163124	0.116251
0.238011	0.158238
0.292344	0.139896
0.20829	0.219999
0.110504	0.122593
0.115085	0.170949
0.182949	0.260932
0.188193	0.27747
0.206	0.244783
0.227544	0.271682
0.277681	0.235166
0.327231	0.316031
0.282491	0.329743
0.175414	0.267719
0.230887	0.26393
0.200764	0.288218
0.111756	0.0402467
0.1796	0.140398
0.208257	0.174714
0.219381	0.141117
0.198264	0.168695
0.189628	0.204479
0.185578	0.2111
0.215199	0.232836
0.222567	0.229406
0.205136	0.236941
0.218739	0.258053
0.128447	0.104168
0.136571	0.11861
0.166724	0.172795
0.164904	0.173986
0.181007	0.174054
0.198092	0.197775
0.190089	0.191021
0.203072	0.245843
0.132733	0.0829099
0.172378	0.0680871
0.159208	0.0559664
0.117266	0.162798
0.165746	0.159682
0.189318	0.215527
0.19165	0.200118
0.160242	0.183474
0.0939795	0.126057
0.0608716	0.0687517
0.124467	0.266562
0.149648	0.123213
0.230894	0.0305983
0.241299	0.348979
0.286934	0.614811
0.434381	0.677214
0.542287	0.696636
0.490286	0.668977
0.512249	0.647521
0.806859	0.677856
0.758024	0.645136
0.681442	0.580691
0.515308	0.550613
0.39561	0.587518
0.349917	0.557914
0.369999	0.500615
0.582454	0.462863
0.847919	0.84736
0.808604	0.871358
0.731857	0.751917
0.618408	0.622596
0.465573	0.5177
0.379318	0.423395
0.712314	0.86581
0.762604	0.838597
0.674481	0.705147
0.699799	0.724761
0.637781	0.614735
0.509313	0.509552
0.434503	0.58698
0.243371	0.404071
0.251453	0.472169
0.230838	0.425379
0.261787	0.374878
0.227778	0.166541
0.166234	0.118093
0.216935	0.166238
0.249774	0.136549
0.349336	0.367221
0.442448	0.339813
0.468586	0.222139
0.18656	0.0747746
0.106635	0.160878
0.104086	0.134684
0.783432	0.825321
0.76167	0.800528
0.564756	0.47974
0.625135	0.56442
0.608265	0.577643
0.630073	0.679363
0.508084	0.551448
0.404598	0.350456
0.382242	0.213418
0.439433	0.399903
0.652493	0.676762
0.579263	0.552892
0.492327	0.521697
0.470749	0.510682
0.538046	0.472254

## Sheet: c
wake	REM
21.5562	18.3209
27.4114	13.182
17.4767	15.1344
20.1904	13.8192
13.7362	8.33533
45.2143	33.4836
18.5517	15.5777
23.4349	2.06187
38.634	5.82396
28.0046	15.978
92.7575	109.556
143.414	139.686
143.671	117.685
63.6377	46.1359
112.824	87.1345
120.659	96.6185
119.398	99.3037
43.6597	11.036
44.7411	17.9181
40.5873	22.5915
35.5815	16.2494
46.9314	15.6886
41.2209	21.1733
57.5003	18.4391
129.087	115.189
123.985	119.193
130.435	122.555
120.794	123.214
104.242	90.5826
93.5448	70.3426
135.29	110.831
93.0103	76.5898
105.362	102.012
25.2451	34.905
40.2453	53.7872
17.0444	5.98175
40.1703	45.1378
25.9685	33.7724
30.5608	38.1071
5.04605	79.1716
5.7939	70.519
34.4539	47.8966
76.0577	14.2317
31.5315	34.736
30.5414	45.6188
36.5222	41.8188
25.2843	40.1394
47.9306	39.3643
45.5503	53.161
51.3306	51.1004
-0.282447	29.3352
1.68673	30.873
74.5293	86.1986
51.5427	62.6583
85.4485	96.3389
66.9762	102.642
73.2017	81.0124
69.348	91.5726
41.0319	41.4508
29.1259	-2.46994
49.7658	13.2811
99.543	108.335
91.1044	125.626

## Sheet: d
wake	REM
39.0157	5.20265
38.7964	23.8201
49.7338	27.7497
34.5755	22.6717
99.3917	15.8913
54.6499	8.94773
46.7087	5.5519
68.9375	7.48329
34.1699	38.7536
118.235	21.1958
46.8069	5.47728
61.131	17.2372
94.5701	5.16296
89.5432	-7.57037
59.6236	-6.4134
79.0674	4.35347
115.327	100.123
92.1311	37.0692
112.93	31.0411
118.44	34.3982
143.71	25.6307
109.975	14.1176
100.963	-12.6518
94.4393	-7.64801
78.899	-13.3804
90.0102	-6.27584
101.943	-2.20975
76.4253	11.3811
106.032	52.2173
67.6968	42.2793
91.171	43.3387
147.044	178.925
123.636	27.4113
91.3386	24.9851
36.5143	-0.463513
45.1113	-6.51107
69.9749	13.8473
120.106	33.2238
126.04	22.1061
95.5831	10.6944
49.5193	-14.2274
65.7345	12.7829
115.969	23.0876
-6.03308	111.872
66.6852	9.11533
84.5289	11.5955
77.1098	8.30775
56.279	8.77793
65.3224	-5.21975
86.6421	-5.72306
78.629	0.0368666
52.3697	23.8946
49.2536	17.5212
34.82	50.687
54.2755	44.7579
54.0693	13.6185
63.7504	29.2514
145.563	62.0706
102.64	44.7963
135.33	-27.0428
120.52	-1.5471
103.467	3.65044
118.108	0.715698
131.135	32.3133
119.919	28.6353
135.482	40.9182
127.201	52.6144
152.571	79.3322

## Sheet: e
wake	NREM
-54.1855	-46.5302
-7.58484	-48.6987
-53.0162	-47.9196
-53.3413	-49.0778
-47.2113	-47.5849
-42.8694	-27.6077
-49.1535	-35.33
-49.6609	-33.9182
-55.6406	-21.4221
-48.4994	-21.3766
-50.2396	18.5477
-30.5287	-15.2355
-28.6519	-29.4275
-30.9328	-34.7951
-33.4108	-34.7598
-40.3716	-25.0096
-44.1862	-39.3448
-40.3686	-19.0369
-47.6908	-33.5422
-48.7661	-33.8617
-41.7237	-52.9898
-36.8027	-44.7594
-47.0569	-48.3888
-46.8586	-43.5946
-48.4638	-49.6096
-47.815	-47.0174
-59.9106	-42.0636
-65.2643	-35.9074
-55.0195	-51.4461
-66.7767	-20.5273
-67.2252	-43.3677
-49.7266	-41.7564
-29.0331	-7.1078
-29.1588	-13.4285
-33.0713	-15.9312
-25.0708	-4.05368
-49.2675	-6.34704
-35.0254	-7.77061
-34.4381	1.36821
-37.0934	-1.24934
-18.5018	-18.9189
-53.6613	-12.9532
-31.5811	-5.40297
-38.3704	-11.1376
-55.5651	-13.1486
-40.3497	16.5024
-42.859	4.06809
-49.5016	-3.73093
-38.1151	11.6699
-52.7792	-1.67078
-47.4876	-3.01128
-62.3831	-38.83
-23.2259	-54.4317
-52.3248	-3.26093
-47.2416	-11.6209
-44.312	-10.6813
-46.9507	-12.3931
-61.3779	-18.808
-54.6527	-10.2429
-53.1593	-16.1834
-54.1118	-2.61583
-58.9795	-5.66813
-55.4235	-9.55049
-56.2414	-13.6887
-57.4982	-9.52396
-59.3559	-27.7304
-60.71	-24.8374
-56.4972	-11.2017
-49.0548	-5.75261
-25.0849	-1.14444
-29.6561	1.56611
-41.7795	-2.63249
-54.2788	-11.5876
-55.1924	-21.7077
-48.5866	-14.8303
-33.119	6.28692
-39.4576	-12.9308
-53.6352	-19.371
-52.9629	0.301184
-51.1826	-13.8446
-53.9106	-3.92353
-50.8206	-2.42544
-38.8591	-3.37391
-41.9355	-18.2247
-58.5079	26.735
-39.7793	-6.91899
-37.4172	-3.69328
-43.4653	-8.16375
-36.2187	-5.25346
-43.1553	-7.16157
-44.1112	-10.4988
-46.2375	-7.27617
-34.3702	0.959353
-36.2341	-7.79664
-34.5553	-1.49621
-30.8722	-25.1507
-35.1809	-11.1379
-34.9735	-7.48402
-40.4001	-13.2209
