# Supplementary material for: Reduced neural feedback signaling despite robust neuron and gamma auditory responses during human sleep
Source: Nat Neurosci. 2022 Jul 11;25(7):935–43. doi: 10.1038/s41593-022-01107-4 (PMC9276533; doi:10.1038/s41593-022-01107-4)
Supplement: Supplementary file 8 — Statistical source data. [file 41593_2022_1107_MOESM8_ESM.xlsx]

## Sheet: a
wake	NREM
32.6231	92.8823
23.7063	87.5641
44.7799	79.8832
25.1084	88.3182
4.17429	65.6086
40.0213	68.0866
108.363	62.3186
101.569	68.9222
32.6606	68.0822
82.5614	50.8596
94.5111	51.629
79.828	44.5314
44.9602	28.0137
62.304	18.422
41.6922	30.9085
50.0094	33.4094
69.0562	25.1751
39.9856	41.15
64.5809	26.8758
36.3695	136.195
46.7337	112.393
44.007	118.917
39.9828	104.74
44.518	83.7844
33.5744	88.8666
77.6876	88.6093
26.1668	88.8566
54.7938	61.6405
37.5186	76.8069
74.8287	93.3563
53.0224	83.4029
5.94737	81.7659
64.8516	81.6183
-0.0555474	89.5765
75.9251	69.526
92.705	69.099
102.634	74.9371
82.3005	76.7883
24.1086	31.7149
29.8622	22.1025
34.4587	30.0726
13.7669	19.2204
36.8528	36.2672
12.9119	19.52
41.9527	10.4885
55.9044	9.85426
45.2897	34.6706
119.436	54.6067
105.527	11.5063
34.8819	80.7307
39.6859	72.4852
94.5014	64.4339
82.9386	85.0895
81.3462	53.0759
78.1846	80.6999
45.3476	75.5194
-1.75438	80.8974
55.6281	88.1482
16.9868	71.3274
35.2939	84.7432
60.2081	71.4316
71.3975	54.0027
39.7374	76.0366
66.5693	67.589
43.4263	59.382
21.8632	54.4285
34.7534	54.3626
58.06	53.7098
100.58	72.2643
106.183	64.8135
25.15	31.3775
12.6399	9.09895
6.73628	15.5071
10.5632	6.35387
22.9595	27.1977
17.6803	32.4152
11.3429	30.4384
13.3465	28.8034
93.0072	70.4689
69.7763	74.3664
76.8796	84.0454
24.8717	34.8013
17.828	41.1116
42.6896	68.9245
18.1818	89.9295
37.2064	77.8855
62.2936	71.7454
63.0058	72.9637
36.4352	70.0137
40.496	76.8086
29.619	66.3256
53	30.8068
28.5835	33.5181
30.5095	36.2938
54.9098	25.7853
40.382	35.3755
38.0881	36.9629
28.7953	38.2235
37.507	43.1683
41.7811	33.3267
33.696	33.1315
32.6154	9.79491
30.1852	17.3855
3.17592	23.1138

## Sheet: b
WAKE	REM
32.4263	25.5615
33.527	20.4597
40.3669	19.1769
21.5439	1.45164
44.1098	38.0754
20.6919	12.3757
45.2076	4.68452
56.7063	4.14913
55.9625	34.0633
51.0258	71.6254
117.033	118.03
117.557	104.852
65.8503	69.1027
100.869	64.3741
110.062	83.029
92.9211	68.5843
53.1494	3.09751
64.7534	56.3899
42.8366	46.3976
55.604	46.1254
68.2057	56.003
64.9556	37.5917
87.3269	198.137
87.6698	180.129
74.8056	174.187
76.0806	147.999
72.0667	117.257
49.9341	95.0227
94.6253	102.794
30.8685	90.8176
86.4765	95.2519
108.316	80.3203
108.958	74.2138
30.3824	28.0008
22.4605	-14.4938
17.1854	5.82233
19.1576	8.78206
29.1877	28.9523
18.2822	79.511
98.2172	76.0144
80.6176	43.3106
46.1397	67.9745
69.6529	63.1535
47.9867	66.7759
31.6434	83.7964
41.4401	60.0867
84.1881	67.7927
75.5702	79.3773
89.9065	80.4713
27.5426	46.9729
22.4533	36.9566
66.6182	72.3605
119.855	28.4913
30.5112	33.4539
64.3158	50.8192
51.8452	37.404
58.1806	35.5942
53.307	45.8109
47.3909	38.4104
54.7909	39.2327
45.1299	33.565
36.4376	33.3752
41.1174	10.8956
38.6152	29.969
3.17592	23.1138
