# Supplementary material for: Reduced neural feedback signaling despite robust neuron and gamma auditory responses during human sleep
Source: Nat Neurosci. 2022 Jul 11;25(7):935–43. doi: 10.1038/s41593-022-01107-4 (PMC9276533; doi:10.1038/s41593-022-01107-4)
Supplement: Supplementary file 9 — Statistical source data. [file 41593_2022_1107_MOESM9_ESM.xlsx]

## Sheet: b
early	sustained
0.864849	0.347473
0.682699	1.07598
0.206719	-0.383389
-0.395005	1.48638
-0.0659898	-0.724358
0.149468	-0.335859
-0.179881	-0.548913
-0.624555	-0.734991
-0.461081	-0.712758
0.83673	0.209731
0.749477	-0.07406
0.793277	-0.00325465
0.764211	-0.0335795
0.548186	-0.309367
0.50684	-0.200539
0.381151	0.370301
0.527127	-0.0336637
0.695277	0.345158
0.344994	0.271148
0.396429	-0.599303
0.0338004	-0.930279
-0.185797	-0.875031
-0.00403532	-0.70259
