# Supplementary material for: Reduced neural feedback signaling despite robust neuron and gamma auditory responses during human sleep
Source: Nat Neurosci. 2022 Jul 11;25(7):935–43. doi: 10.1038/s41593-022-01107-4 (PMC9276533; doi:10.1038/s41593-022-01107-4)
Supplement: Supplementary file 10 — Statistical source data. [file 41593_2022_1107_MOESM10_ESM.xlsx]

## Sheet: a
N2	N3
10.07	26.2573
-57.653	-31.3478
-74.1853	-47.2461
-36.2612	-31.7323
78.3444	51.1533
-42.4273	-9.89485
-8.15861	-9.72222
-67.4205	-82.1403
-82.9307	-73.4119
-87.0862	-91.949
-34.8687	-25.0911
13.912	-81.4999
-45.931	-63.7448
-37.2414	-8.52206
-49.6961	-41.0425
19.2012	65.6781
-45.6066	-191.871
37.7324	-44.7129
6.32254	6.39068
20.9538	-121.081
0.974592	-42.4535
-40.4849	-62.8497
31.7996	31.7996
30.8282	30.8282
28.5574	28.5574
40.2509	-24.9842
42.1154	-25.0147
59.0031	-27.3465
-27.5566	-68.9533
-4.8345	-10.7829
-19.0552	-69.7079
-17.7546	-64.569
-13.7108	-88.171
18.6681	-34.4142
0.46323	14.256
3.62411	4.57807
2.8117	80.2586

## Sheet: c
N2	N3
-72.7033	-82.2045
-43.9302	-60.6511
-40.0835	-68.0486
-75.7168	-92.9577
-79.3062	-113.005
-71.6237	-93.1126
-97.7759	-134.577
-95.7778	-93.4156
40.9579	-123.248
-69.6497	-89.7296
-38.6827	-37.0733
-85.7612	-110.086
-79.3732	28.1514
-74.9941	-69.8624
-85.1472	-79.78
-71.8131	-98.162
-77.1806	-104.407
-94.5212	-91.8146
-131.619	-104.341
-86.9545	-90.0182
-71.9912	-97.786
-56.0486	-93.4739
-65.6114	-97.2199
-58.3485	-87.3827
-83.2092	-101.607
-88.2653	-112.713
-81.2931	-88.9655
-83.6573	-101.868
-84.2488	-123.326
-84.263	-99.3106
-84.5977	-94.6957

## Sheet: d
low sws	high sws
111.589	109.302
-95.7738	-115.275
77.8193	-1.04258
-41.0377	-21.5309
-28.7482	-52.798
9.54718	-5.70906
-86.3299	-75.3538
-59.5161	-82.9041
-60.8741	-65.1564
-84.1766	-103.204
-104.785	-58.9091
-93.2244	-98.5215
-37.5612	-77.8041
-66.5111	-110.686
-31.0707	-54.7605
49.4882	48.0663
-15.558	-52.5108
-59.5226	-72.8982
-71.6113	-74.0636
-56.8986	-71.9927
-24.2658	-28.6594
-50.9475	-60.3814
-36.3935	-31.7333
-23.2065	-22.4254
21.6271	-5.90479
32.632	41.3198
25.4632	23.1009
-17.7869	-65.9257
-140.66	-153.674
-28.5897	-44.198
17.216	-6.83049
-11.6207	-37.9223
-5.681	5.42669
32.5252	-5.09846
28.1343	4.64565
12.6692	-4.6141
19.0014	-16.4455
-17.1474	-0.71447
56.6061	27.7047
-18.0345	-10.3016
-64.2763	-60.6072
-130.703	-88.8528
77.8671	-163.81
-50.0801	-54.818
-45.5787	-52.5188
-27.6445	-0.880795
-11.6375	-23.236
-65.7952	-70.6881
62.0325	51.7156
-13.6487	-62.4203
-12.3597	-73.8494
-108.995	-92.0871
-88.5904	-92.318
