# Supplementary material for: Reduced neural feedback signaling despite robust neuron and gamma auditory responses during human sleep
Source: Nat Neurosci. 2022 Jul 11;25(7):935–43. doi: 10.1038/s41593-022-01107-4 (PMC9276533; doi:10.1038/s41593-022-01107-4)
Supplement: Supplementary file 11 — Statistical source data. [file 41593_2022_1107_MOESM11_ESM.xlsx]

## Sheet: a
NREM	REM
14.7147	1.17511	MICRO
-36.6015	-42.2834	MICRO
-53.2898	-21.7509	MICRO
-30.8468	-45.9652	MICRO
60.9263	-39.3183	MICRO
-23.3993	-25.7732	MICRO
14.8119	-17.1887	MICRO
-71.9437	-92.5621	MICRO
-77.0735	-94.746	MICRO
-26.2903	-34.255	MICRO
9.53084	25.8022	MICRO
-48.0068	6.53218	MICRO
-49.2471	-6.16907	MICRO
-45.4919	-21.3428	MICRO
-51.9879	-12.1919	MICRO
-46.8133	-14.6709	MICRO
-48.6702	-11.0274	MICRO
-81.9339	-62.1861	MICRO
-61.7154	-59.9515	MICRO
-60.9959	-44.3385	MICRO
-74.1031	-54.3319	MICRO
-44.039	-66.5712	MICRO
-29.1602	-48.6344	MICRO
-71.538	-65.6417	MICRO
8.4404	2.84445	MICRO
0.687087	6.73253	MICRO
-1.41269	9.96045	MICRO
-4.16076	8.50117	MICRO
-13.6903	1.38253	MICRO
-17.8978	-17.4679	MICRO
-22.0869	-14.1003	MICRO
0.286778	-6.97385	MICRO
-25.2641	13.8956	MICRO
22.2957	19.2467	MACRO
15.4339	26.9888	MACRO
54.4229	-64.905	MACRO
3.90773	17.1333	MACRO
31.6445	24.2308	MACRO
17.6891	17.2086	MACRO
16.2913	30.6668	MACRO
-54.398	-81.2882	MACRO
-7.49568	6.1796	MACRO
-18.4207	25.5971	MACRO
-18.3317	-3.32761	MACRO
-16.3867	33.0991	MACRO
8.1135	-14.7466	MACRO
2.661	8.25902	MACRO
5.00823	7.00488	MACRO
123.334	100.963	MACRO
-6.05223	30.3471	MACRO
4.26192	27.3801	MACRO
23.5183	21.0463	MACRO
11.2743	41.8415	MACRO
-5.02974	24.6941	MACRO
-13.244	26.6237	MACRO
-23.2208	-3.05822	MACRO
-32.9804	-84.1204	MACRO
-28.9884	18.5668	MACRO
-20.2219	33.286	MACRO

## Sheet: b
NREM	REM
-76.2315	-93.0187	micro
-49.6611	-38.0387	micro
-49.9299	-30.8694	micro
-81.5195	-35.9768	micro
-90.0088	-72.7475	micro
-78.0911	-71.2731	micro
-111.046	-108.45	micro
-94.7611	-82.3332	micro
-0.968994	8.81557	micro
-75.5681	-68.2727	micro
-84.7415	-88.6022	micro
-73.0109	-61.8587	micro
-87.1771	-91.8184	micro
-75.4012	-117.337	micro
-73.9681	-82.8422	micro
-84.2456	-83.6831	micro
-3.20819	-7.65867	micro
-44.7294	-32.9833	micro
-34.7179	-47.6467	micro
-30.686	-41.9759	micro
-56.0804	-55.3608	micro
-51.8307	-66.3831	micro
-136.919	-128.831	micro
-74.1201	-117.05	micro
-16.6721	-135.026	micro
1.61004	-114.135	micro
-0.327801	-104.476	micro
-45.4191	-76.4117	micro
-20.3008	-35.0035	micro
-52.8423	-26.389	micro
-29.6675	-36.6017	micro
-31.5206	3.11086	micro
-80.435	-64.0126	macro
-84.8315	-68.2097	macro
-95.5082	-57.485	macro
-117.531	-122.831	macro
-86.7621	-80.0739	macro
-80.1985	-65.1009	macro
-61.6995	-67.1184	macro
-70.2548	-75.9167	macro
-118.983	-150.084	macro
-70.7891	-70.2262	macro
-62.6377	-67.9729	macro
-84.3892	-74.7822	macro
-89.9771	-86.9708	macro
-82.1009	-83.4073	macro
-85.049	-79.9117	macro
-86.8551	-100.966	macro
-85.5439	-100.074	macro
-85.2648	-101.907	macro
-102.791	-43.8867	macro
-73.5054	-43.8004	macro
-89.6276	-17.2729	macro
-68.3412	-12.1137	macro
-79.5741	-65.0962	macro
-76.896	-29.5525	macro
-68.9411	-33.8251	macro
-81.2582	-102.875	macro
-68.6166	-96.3042	macro
-99.4639	-97.0426	macro
-90.6856	-58.1021	macro
-81.7881	-55.9495	macro
-83.6408	-57.756	macro
-78.3224	-38.2387	macro
-63.9114	-24.2354	macro

## Sheet: c
NREM	REM
0.0987878	0.108674	micro
0.235813	0.265644	micro
0.144267	0.209898	micro
0.153568	0.215163	micro
0.0398388	0.125522	micro
0.282541	0.367621	micro
0.117853	0.178076	micro
0.178912	0.174563	micro
0.0915213	0.330918	micro
0.0326912	0.161683	micro
0.0282864	0.0894588	micro
0.0822086	0.112675	micro
0.0866626	0.125793	micro
0.120648	0.148813	micro
0.13059	0.145458	micro
0.136657	0.11744	micro
0.112145	0.0942938	micro
0.134239	0.123923	micro
0.119905	0.121503	micro
0.131427	0.121859	micro
0.12026	0.126673	micro
0.144722	0.129761	micro
0.0270806	0.120757	micro
0.120172	0.0853862	micro
0.0303964	0.199143	micro
0.0758955	0.0182184	micro
0.227973	0.176691	micro
0.840349	0.867822	micro
0.879241	0.847424	micro
0.852717	0.865977	micro
0.82714	0.859717	micro
0.0782991	0.020087	micro
0.0297965	0.0332463	micro
0.0743692	0.133448	micro
0.0562693	0.0614615	micro
0.4703	0.340822	micro
0.516455	0.451084	micro
0.487009	0.386175	micro
0.426283	0.368324	micro
0.749861	0.617766	micro
0.492692	0.404871	micro
0.51167	0.442424	micro
0.516234	0.448913	micro
0.215363	0.0252522	micro
0.900805	0.918324	micro
0.906862	0.912244	micro
0.912545	0.918599	micro
0.874444	0.911681	micro
0.898789	0.942863	micro
0.939235	0.954866	micro
0.852915	0.840532	micro
0.837603	0.764886	micro
0.323945	0.478523	micro
0.344254	0.297889	micro
0.205322	0.406896	micro
0.277327	0.22894	micro
0.261776	0.503905	micro
0.244846	0.287388	micro
0.379959	0.569637	micro
0.235079	0.358383	micro
0.0748965	0.0939027	macro
0.136083	0.167088	macro
0.197051	0.217517	macro
0.184023	0.24538	macro
0.151692	0.238002	macro
0.0912294	0.0904027	macro
0.0750983	0.116855	macro
0.463237	0.428663	macro
0.462485	0.41437	macro
0.429817	0.395074	macro
0.275181	0.266626	macro
0.203013	0.210392	macro
0.185109	0.212611	macro
0.198824	0.25364	macro
0.215547	0.215061	macro
0.092315	0.117821	macro
0.153072	0.258747	macro
0.186588	0.148196	macro
0.163817	0.166575	macro
0.184767	0.199392	macro
0.17996	0.214605	macro
0.178311	0.173113	macro
0.0833675	0.113611	macro
0.0725316	0.055518	macro
0.0606894	0.193112	macro
0.0308407	0.125655	macro
0.0405827	0.0926402	macro
0.0560329	0.11218	macro
0.0834707	0.150976	macro
0.0991877	0.123658	macro
0.0906548	0.130733	macro
0.0917941	0.0661153	macro
0.106951	0.0869134	macro
0.0867055	0.123417	macro
0.0895146	0.0467128	macro
0.0580367	0.0316324	macro
0.0298115	0.061054	macro
0.0259435	0.118742	macro
0.0901236	0.0798851	macro
0.104416	0.0937669	macro
0.0795677	0.113637	macro
0.060558	0.00821821	macro
0.0983146	0.0368874	macro
0.0744123	0.180796	macro
0.0666061	0.0312654	macro
0.0501001	0.306623	macro
0.0333954	0.157993	macro
0.0991605	0.233386	macro
0.103426	0.118759	macro
0.052391	0.078943	macro
0.0759007	0.0417128	macro
0.0790227	0.0836328	macro
0.114393	0.12434	macro
0.0349642	0.129522	macro
0.0740905	0.0284766	macro
0.0309928	0.145736	macro
0.0814157	0.067972	macro
0.0703446	0.0938614	macro
0.0340714	0.114267	macro
0.0339947	0.110675	macro
0.0550551	0.073439	macro
0.0688343	0.0789906	macro
0.0573459	0.0879265	macro
0.0788055	0.121548	macro
0.0324521	0.0795528	macro
0.0908633	0.188031	macro
0.108455	0.166304	macro
0.0525708	0.225504	macro
0.063537	0.214777	macro
0.0776134	0.198382	macro
0.0259758	0.138196	macro
0.031166	0.0963057	macro
0.0414937	0.089618	macro
0.0738934	0.0934045	macro
0.0775127	0.173505	macro
0.0770055	0.130928	macro
0.0635058	0.0324127	macro
0.128073	0.0756157	macro
0.150322	0.121346	macro
0.152182	0.10971	macro
0.107692	0.251714	macro
0.139999	0.257692	macro
0.159201	0.257689	macro
0.169064	0.41695	macro
0.327109	0.335636	macro
0.19068	0.405634	macro
0.216096	0.379579	macro
0.202019	0.34669	macro
0.196264	0.217388	macro
0.334132	0.33585	macro
0.127277	0.118217	macro
0.134499	0.0172772	macro
0.597066	0.73127	macro
0.576566	0.739004	macro
0.496879	0.686298	macro
0.176226	0.426016	macro
0.26627	0.339283	macro
0.30883	0.533702	macro
0.22007	0.438802	macro
0.185223	0.74196	macro
0.229448	0.576891	macro
0.236098	0.322438	macro
0.185626	0.140053	macro
0.279095	0.210531	macro
0.270838	0.373447	macro
0.228794	0.463939	macro
0.205828	0.416039	macro
0.212377	0.29672	macro
0.220703	0.243619	macro
0.189125	0.338234	macro
0.122994	0.254397	macro
0.133178	0.330205	macro
0.120071	0.260947	macro
0.123406	0.263624	macro
0.209893	0.335518	macro
0.223389	0.474353	macro
0.180052	0.304899	macro
0.172016	0.374666	macro
0.109729	0.182981	macro
0.203709	0.327867	macro
0.247121	0.404939	macro
0.194258	0.381296	macro
0.139705	0.351217	macro
0.131253	0.307764	macro
0.206078	0.228838	macro
0.223265	0.246491	macro
0.2211	0.247726	macro
0.213411	0.225639	macro
0.185368	0.197749	macro
0.176622	0.221374	macro
0.164697	0.247184	macro
0.168507	0.243334	macro
0.147482	0.228453	macro
0.162246	0.238657	macro
0.131788	0.0708389	macro
0.120358	0.0405675	macro
0.124749	0.0567954	macro
0.135929	0.0741336	macro
0.0931697	0.106056	macro
0.0914542	0.0704419	macro
0.126808	0.0555689	macro
0.115996	0.0441651	macro
0.105473	0.0235541	macro
0.116675	0.071383	macro
0.32559	0.529213	macro
0.271604	0.41908	macro
0.38954	0.524411	macro
0.341068	0.463649	macro
0.323427	0.518112	macro
0.199327	0.323137	macro
0.232676	0.345258	macro
0.198625	0.267161	macro
0.129156	0.359756	macro
0.171503	0.433549	macro
0.208485	0.432197	macro
0.249872	0.399832	macro
0.107395	0.149148	macro
0.13816	0.0312862	macro
0.0714313	0.133169	macro
0.0645698	0.0792962	macro
0.11264	0.0987025	macro
0.103149	0.11219	macro
0.0938581	0.170195	macro
0.0620207	0.00659918	macro
0.110968	0.152264	macro
0.162975	0.291818	macro
0.137836	0.292736	macro
0.141819	0.274193	macro
0.162384	0.314274	macro
0.185995	0.333315	macro
0.143841	0.320902	macro
0.155609	0.327023	macro
0.14338	0.334157	macro
0.172187	0.347524	macro
0.193758	0.295797	macro
0.120482	0.161514	macro
0.231541	0.296435	macro
0.209886	0.308874	macro
0.0633649	0.110197	macro
0.0987917	0.0729196	macro
0.0910593	0.127252	macro
0.0558344	0.164758	macro
0.0748301	0.116251	macro
0.132698	0.158238	macro
0.140261	0.139896	macro
0.188979	0.219999	macro
0.0423574	0.122593	macro
0.134409	0.170949	macro
0.162842	0.260932	macro
0.144246	0.27747	macro
0.13309	0.244783	macro
0.158583	0.271682	macro
0.199007	0.235166	macro
0.263805	0.316031	macro
0.194385	0.329743	macro
0.141159	0.267719	macro
0.115164	0.26393	macro
0.16446	0.288218	macro
0.0544917	0.0402467	macro
0.0468113	0.140398	macro
0.0462853	0.174714	macro
0.039189	0.141117	macro
0.0289903	0.168695	macro
0.054201	0.204479	macro
0.0445863	0.2111	macro
0.0896235	0.232836	macro
0.0465849	0.229406	macro
0.0463435	0.236941	macro
0.0362025	0.258053	macro
0.0340901	0.104168	macro
0.0403647	0.11861	macro
0.0642267	0.172795	macro
0.0444135	0.173986	macro
0.0529107	0.174054	macro
0.0580961	0.197775	macro
0.045919	0.191021	macro
0.072265	0.245843	macro
0.0582284	0.0829099	macro
0.071302	0.0680871	macro
0.0675827	0.0559664	macro
0.00626102	0.162798	macro
0.0353424	0.159682	macro
0.039806	0.215527	macro
0.04538	0.200118	macro
0.0829221	0.183474	macro
0.140894	0.126057	macro
0.143389	0.0687517	macro
0.143627	0.266562	macro
0.126139	0.123213	macro
0.0863296	0.0305983	macro
0.157599	0.348979	macro
0.390897	0.614811	macro
0.57298	0.677214	macro
0.607661	0.696636	macro
0.517764	0.668977	macro
0.579682	0.647521	macro
0.799003	0.677856	macro
0.738527	0.645136	macro
0.624447	0.580691	macro
0.47732	0.550613	macro
0.448353	0.587518	macro
0.499033	0.557914	macro
0.522088	0.500615	macro
0.155794	0.462863	macro
0.845732	0.84736	macro
0.726595	0.871358	macro
0.654537	0.751917	macro
0.609832	0.622596	macro
0.484192	0.5177	macro
0.435048	0.423395	macro
0.773587	0.86581	macro
0.830919	0.838597	macro
0.677452	0.705147	macro
0.620182	0.724761	macro
0.588952	0.614735	macro
0.58167	0.509552	macro
0.537899	0.58698	macro
0.378335	0.404071	macro
0.397999	0.472169	macro
0.431989	0.425379	macro
0.376346	0.374878	macro
0.307849	0.166541	macro
0.179156	0.118093	macro
0.169542	0.166238	macro
0.197867	0.136549	macro
0.33491	0.367221	macro
0.457969	0.339813	macro
0.513892	0.222139	macro
0.278513	0.0747746	macro
0.170974	0.160878	macro
0.179526	0.134684	macro
0.831872	0.825321	macro
0.80678	0.800528	macro
0.654081	0.47974	macro
0.697514	0.56442	macro
0.674068	0.577643	macro
0.695299	0.679363	macro
0.625493	0.551448	macro
0.344359	0.350456	macro
0.328853	0.213418	macro
0.36025	0.399903	macro
0.557344	0.676762	macro
0.494906	0.552892	macro
0.460546	0.521697	macro
0.441447	0.510682	macro
0.525006	0.472254	macro
